# Supplementary material for: DFAST_QC: quality assessment and taxonomic identification tool for prokaryotic Genomes
Source: BMC Bioinformatics. 2025 Jan 7;26:3. doi: 10.1186/s12859-024-06030-y (PMC11705978; doi:10.1186/s12859-024-06030-y)
Supplement: Supplementary file 2 — Additional file 2 [file 12859_2024_6030_MOESM2_ESM.xlsx]

## Sheet: Dataset A benchmark
query_accession	query_organism_name	query_species_taxid	DFAST_QC_organism_name	DFAST_QC_species_taxid	DFAST_QC_ani	ani_threshold	DFAST_QC_status	DFAST_QC_checkm	NCBI_declared_type_ANI	NCBI_best_match_species_taxid	NCBI_best_match_status
GCA_002297745.1	Pseudoalteromonas issachenkonii	152297	Pseudoalteromonas issachenkonii	152297	98.44	95	inconclusive	92.18	98.08	152297	species-match
GCA_003347115.1	Francisella opportunistica	2016517	Francisella opportunistica	2016517	99.9	95	conclusive	97.12	99.91	2016517	species-match
GCA_021183725.1	Mycobacterium ostraviense	2738409	Mycobacterium ostraviense	2738409	99.75	95	conclusive	99.61	99.94	2738409	species-match
GCA_904848685.1	Gulosibacter hominis	2770504	Gulosibacter hominis	2770504	97.47	95	conclusive	97.53	97.53	2770504	species-match
GCA_039616365.1	Shewanella algae	38313	Shewanella algae	38313	98.37	95	conclusive	99.84	98.31	38313	species-match
GCA_900163835.1	Mycetocola reblochoni REB411	331618	Mycetocola reblochoni	331618	99.98	95	conclusive	98.05	99.97	331618	species-match
GCA_900635835.1	Legionella sainthelensi	28087	Legionella sainthelensi	28087	96.36	95	conclusive	94.65	96.51	28087	species-match
GCA_036431605.1	Limosilactobacillus pontis	35787	Limosilactobacillus pontis	35787	98.99	95	conclusive	99.35	98.93	35787	species-match
GCA_036856035.1	Sphingomonas aurantiaca	185949	Sphingomonas aurantiaca	185949	99.45	95	conclusive	88.66	99.59	185949	species-match
GCA_035724725.1	Acinetobacter soli	487316	Acinetobacter soli	487316	98.34	95	conclusive	99.6	98.58	487316	species-match
GCA_029761695.1	Lactococcus formosensis	1281486	Lactococcus formosensis subsp. bovis	1281486	98.37	95	conclusive	99.58	98.63	1281486	derived-species-match
GCA_937975695.1	Uruburuella suis	252130	Uruburuella suis	252130	98.57	95	conclusive	98.47	98.53	252130	species-match
GCA_003382585.2	Pectobacterium aquaticum	2204145	Pectobacterium aquaticum	2204145	98.78	96.5	conclusive	90.4	98.67	2204145	species-match
GCA_013624415.1	Nocardioides campestrisoli	2736757	Nocardioides campestrisoli	2736757	99.03	95	conclusive	98.09	98.98	2736757	species-match
GCA_015685435.1	Enterobacter pasteurii	3029761	Enterobacter pasteurii	3029761	98.79	95	conclusive	98.92	98.89	3029761	species-match
GCA_039789245.1	Leminorella grimontii	82981	Leminorella grimontii	82981	98.8	95	conclusive	100	98.8	82981	species-match
GCA_904845965.1	Psychrobacter cibarius	282669	Psychrobacter cibarius	282669	99.99	95	inconclusive	99.11	99.99	282669	species-match
GCA_003333285.1	Nocardioides houyundeii	2045452	Nocardioides houyundeii	2045452	98.92	95	conclusive	97.63	98.98	2045452	species-match
GCA_032595855.1	Borreliella carolinensis	478174	Borreliella carolinensis	478174	98.61	95	inconclusive	100	98.56	478174	species-match
GCA_913047685.1	Thioclava electrotropha	1549850	Thioclava sediminum	1915319	96.38	95	inconclusive	95.69	96.08	1549850	species-match
GCA_009650945.1	Eikenella corrodens	539	Eikenella corrodens	539	96.82	95	conclusive	96.51	96.53	539	species-match
GCA_040300605.1	Streptomyces eurythermus	42237	Streptomyces eurythermus	42237	99.99	95	inconclusive	99.91	99.99	42237	species-match
GCA_037460055.1	Catenibacterium mitsuokai	100886	Catenibacterium mitsuokai	100886	98.18	95	conclusive	96.01	98.35	100886	species-match
GCA_963891385.1	Xenorhabdus lircayensis	2763499	Xenorhabdus lircayensis	2763499	99.99	95	conclusive	95.5	99.99	2763499	species-match
GCA_014223335.1	Listeria fleischmannii	1069827	Listeria fleischmannii subsp. coloradonensis	1069827	98.92	95	conclusive	90.81	98.98	1069827	derived-species-match
GCA_000367445.1	Metamycoplasma alkalescens 14918	45363	Metamycoplasma alkalescens	45363	98.89	95	conclusive	100	97.94	45363	species-match
GCA_035794215.1	Mammaliicoccus fleurettii	150056	Mammaliicoccus fleurettii	150056	99.01	95	conclusive	97.79	99.14	150056	species-match
GCA_900100775.1	Facklamia miroungae	120956	Facklamia miroungae	120956	100	95	conclusive	95.04	99.99	120956	species-match
GCA_035369685.1	Syntrophothermus lipocalidus	86170	Syntrophothermus lipocalidus	86170	99.19	95	conclusive	67.13	99.03	86170	species-match
GCA_017599015.1	Micromonospora tulbaghiae	479978	Micromonospora tulbaghiae	479978	99.3	95	inconclusive	92.13	99.34	479978	species-match
GCA_032595955.1	Borreliella lusitaniae	100177	Borreliella lusitaniae	100177	99.62	95	conclusive	100	99.54	100177	species-match
GCA_027570385.1	Streptomyces mutabilis	67332	Streptomyces mutabilis	67332	96.17	95	conclusive	100	96.25	67332	species-match
GCA_001853525.1	Mycobacterium syngnathidarum	1908205	Mycobacterium syngnathidarum	1908205	99.12	95	conclusive	99.67	99.27	1908205	species-match
GCA_943371825.1	Hydrocarboniphaga effusa AP103	243629	Hydrocarboniphaga effusa	243629	99.06	95	conclusive	98.37	98.87	243629	species-match
GCA_004553975.1	Desulfovibrio piger	901	Desulfovibrio piger	901	95.38	95	conclusive	88.4	95.06	901	species-match
GCA_012515295.1	Corynebacterium marinum	349751	Corynebacterium marinum	349751	98.22	95	conclusive	84.54	98.38	349751	species-match
GCA_902728045.1	Bartonella grahamii	33045	Bartonella grahamii	33045	99.38	95	conclusive	99.59	99.38	33045	species-match
GCA_000935065.1	Halarcobacter anaerophilus	877500	Halarcobacter anaerophilus	877500	98.07	95	conclusive	98.46	98.01	877500	species-match
GCA_900129515.1	Bittarella massiliensis (ex Durand et al. 2017)	1720313	Bittarella massiliensis (ex Durand et al. 2017)	1720313	97.88	95	conclusive	95.03	97.86	1720313	species-match
GCA_001313485.1	Nocardioides jensenii JCM 1364 = NBRC 14755	1843	Nocardioides jensenii	1843	99.83	95	conclusive	59.05	99.8	1843	species-match
GCA_000309885.1	Thermus oshimai JL-2	56957	Thermus oshimai	56957	98.66	95	conclusive	99.24	98.73	56957	species-match
GCA_013867735.1	Thermoactinomyces daqus	1329516	Thermoactinomyces daqus	1329516	99.96	95	conclusive	83.67	99.99	1329516	species-match
GCA_000743885.1	Acetobacter malorum	178901	Acetobacter malorum	178901	96.18	95	conclusive	96.52	96.21	178901	species-match
GCA_023259735.1	Alteromonas gracilis	1479524	Alteromonas gracilis	1479524	97.71	95	conclusive	65.39	97.31	1479524	species-match
GCA_014839365.1	Pseudomonas lutea	243924	Pseudomonas lutea	243924	98.11	95	conclusive	100	98	243924	species-match
GCA_000163855.1	Clostridium carboxidivorans P7	217159	Clostridium carboxidivorans	217159	99.98	95	conclusive	85.59	99.97	217159	species-match
GCA_030268865.1	Actinomadura rubrobrunea	115335	Actinomadura rubrobrunea	115335	99.99	95	conclusive	94.59	99.99	115335	species-match
GCA_003863415.1	Variovorax beijingensis	2496117	Variovorax beijingensis	2496117	99.28	95	inconclusive	99.24	99.41	2496117	species-match
GCA_905372935.1	Cryptobacterium curtum	84163	Cryptobacterium curtum	84163	98.22	95	conclusive	79.47	98.14	84163	species-match
GCA_008828765.2	Borreliella turdi	57863	Borreliella turdi	57863	98.5	95	conclusive	100	98.43	57863	species-match
GCA_036768335.1	Psychrobacter faecalis	180588	Psychrobacter communis	2762238	97.96	95	inconclusive	77.35	96.48	180588	species-match
GCA_900640045.1	Legionella wadsworthii	28088	Legionella wadsworthii	28088	99.99	95	conclusive	99.93	99.97	28088	species-match
GCA_002117995.1	Ligilactobacillus acidipiscis	89059	Ligilactobacillus acidipiscis	89059	99.99	95	conclusive	98.37	99.97	89059	species-match
GCA_039750255.1	Streptococcus salivarius	1304	Streptococcus salivarius	1304	95.85	94.5	conclusive	98.48	95.81	1304	species-match
GCA_004769275.1	Leptospira yanagawae	293069	Leptospira yanagawae	293069	98.58	95	conclusive	91.6	98.54	293069	species-match
GCA_002967035.1	Mycolicibacter virginiensis	1795032	Mycolicibacter virginiensis	1795032	99.17	95	conclusive	98.82	99.35	1795032	species-match
GCA_928722305.1	Streptomyces atroolivaceus	66869	Streptomyces atroolivaceus	66869	98.13	95	conclusive	100	98.32	66869	species-match
GCA_946477915.1	Bifidobacterium coryneforme	1687	Bifidobacterium indicum	1691	97.47	95	inconclusive	95.23	97.16	1687	species-match
GCA_021300725.1	Helicobacter anatolicus	2905874	Helicobacter anatolicus	2905874	96.32	95	conclusive	99.37	96.42	2905874	species-match
GCA_018344285.1	Campylobacter vulpis	1655500	Campylobacter vulpis	1655500	99.02	95	conclusive	99.77	98.86	1655500	species-match
GCA_019163275.1	Chlorobium phaeobacteroides	1096	Chlorobium phaeobacteroides	1096	99.26	95	conclusive	26.37	99.3	1096	species-match
GCA_000183445.2	Dialister micraerophilus UPII 345-E	309120	Dialister micraerophilus	309120	98.23	95	conclusive	99.46	98.16	309120	species-match
GCA_026151635.1	Leptospira soteropolitanensis	2950025	Leptospira soteropolitanensis	2950025	99.99	95	conclusive	96	99.99	2950025	species-match
GCA_009497035.1	Lactobacillus amylolyticus	83683	Lactobacillus amylolyticus	83683	99.99	95	conclusive	99.03	99.98	83683	species-match
GCA_009810615.1	Mycoplasmoides pneumoniae	2104	Mycoplasmoides pneumoniae	2104	99.96	95	conclusive	100	99.93	2104	species-match
GCA_023805335.1	Pseudomonas shahriarae	2745512	Pseudomonas shahriarae	2745512	99.13	95	conclusive	100	99.29	2745512	species-match
GCA_040308105.1	Kandleria vitulina	1630	Kandleria vitulina	1630	98.71	95	conclusive	95.66	98.86	1630	species-match
GCA_963535825.1	Microbacterium aurum	36805	Microbacterium aurum	36805	96.6	95	conclusive	97.88	96.4	36805	species-match
GCA_005886275.1	Pseudoalteromonas piscicida	43662	Pseudoalteromonas piscicida	43662	97.62	95	inconclusive	90.88	97.61	43662	species-match
GCA_963863795.1	Photorhabdus aegyptia	2805098	Photorhabdus aegyptia	2805098	100	95	inconclusive	90.21	100	2805098	species-match
GCA_958405845.1	Enterococcus asini	57732	Enterococcus asini	57732	97.12	95	conclusive	95.82	97.08	57732	species-match
GCA_040302025.1	Nonomuraea dietziae	65515	Nonomuraea dietziae	65515	99.99	95	inconclusive	89.12	99.99	65515	species-match
GCA_963976515.1	Zhongshania aliphaticivorans	1470434	Zhongshania aliphaticivorans	1470434	97.89	95	conclusive	90.12	97.99	1470434	species-match
GCA_937925875.1	Haemophilus pittmaniae	249188	Haemophilus pittmaniae	249188	98.41	95	conclusive	90.51	98.59	249188	species-match
GCA_943913685.1	Anaerococcus octavius	54007	Anaerococcus octavius	54007	98.79	95	conclusive	92.75	98.62	54007	species-match
GCA_002877975.1	Desulfurella multipotens	79269	Desulfurella multipotens	79269	99.22	95	conclusive	92.95	99.08	79269	species-match
GCA_003342755.1	Intrasporangium calvum	53358	Intrasporangium calvum	53358	99.03	95	conclusive	99.39	99.13	53358	species-match
GCA_036797765.1	Timonella senegalensis	1465825	Timonella senegalensis	1465825	97.62	95	conclusive	98.01	97.48	1465825	species-match
GCA_013778525.1	Limosilactobacillus frumenti	104955	Limosilactobacillus frumenti	104955	99.65	95	conclusive	99.25	99.74	104955	species-match
GCA_003028295.1	Shewanella morhuae	365591	Shewanella morhuae	365591	98.61	95	conclusive	98.97	98.59	365591	species-match
GCA_016924785.1	Pseudomonas hygromyciniae	2812000	Pseudomonas hygromyciniae	2812000	99.96	95	conclusive	100	99.95	2812000	species-match
GCA_015709325.1	Desulfotignum balticum	115781	Desulfotignum balticum	115781	97.83	95	inconclusive	47.87	97.35	115781	species-match
GCA_001999555.1	Thermosipho melanesiensis	46541	Thermosipho melanesiensis	46541	99.99	95	conclusive	96.2	99.98	46541	species-match
GCA_020144675.1	Corynebacterium poyangense	2684405	Corynebacterium poyangense	2684405	99.5	95	conclusive	99.38	99.41	2684405	species-match
GCA_005876875.1	Stutzerimonas nosocomialis	1056496	Stutzerimonas nosocomialis	1056496	99	95	conclusive	99.67	99.16	1056496	species-match
GCA_902506315.1	Exiguobacterium oxidotolerans	223958	Exiguobacterium oxidotolerans	223958	98.12	95	conclusive	99.58	97.81	223958	species-match
GCA_026794275.1	Bacillus xiamenensis	1178537	Bacillus xiamenensis	1178537	99.36	95	conclusive	99.41	99.44	1178537	species-match
GCA_000222995.2	Mycoplasmopsis columbina SF7	114881	Mycoplasmopsis columbina	114881	98.9	95	conclusive	100	98.66	114881	species-match
GCA_930633485.1	Chelatococcus asaccharovorans	28210	Chelatococcus asaccharovorans	28210	98.53	95	conclusive	99.59	98.43	28210	species-match
GCA_933208515.1	Convivina praedatoris	2880963	Convivina praedatoris	2880963	99.95	95	conclusive	92.41	99.94	2880963	species-match
GCA_963524125.1	Leptotrichia hofstadii	157688	Leptotrichia hofstadii	157688	96.85	95	conclusive	50.31	96.45	157688	species-match
GCA_038398625.1	Cytobacillus pseudoceanisediminis	3051614	Cytobacillus pseudoceanisediminis	3051614	99.13	95	conclusive	98.71	99.26	3051614	species-match
GCA_026226235.1	Cupriavidus nantongensis	1796606	Cupriavidus nantongensis	1796606	98.07	95	conclusive	98.74	97.97	1796606	species-match
GCA_016774515.1	Staphylococcus shinii	2912228	Staphylococcus shinii	2912228	99.45	95	conclusive	99.81	99.5	2912228	species-match
GCA_946480625.1	Pedobacter kyonggii	1926871	Pedobacter kyonggii	1926871	98.24	95	conclusive	93.97	98.11	1926871	species-match
GCA_963998315.1	Idiomarina aquatica	1327752	Idiomarina aquatica	1327752	98.48	95	conclusive	59.02	98.23	1327752	species-match
GCA_000443775.1	Anoxybacillus ayderensis	265546	Anoxybacillus ayderensis	265546	98.02	95	conclusive	99.47	97.88	265546	species-match
GCA_002407265.1	Celeribacter ethanolicus	1758178	Celeribacter ethanolicus	1758178	98.42	95	conclusive	99.69	97.94	1758178	species-match
GCA_030218345.1	Staphylococcus pettenkoferi	170573	Staphylococcus pettenkoferi	170573	96.24	95	conclusive	98.37	96.06	170573	species-match
GCA_027912575.1	Kosakonia pseudosacchari	1646340	Kosakonia pseudosacchari	1646340	98.47	95	conclusive	99.97	98.53	1646340	species-match
GCA_037346655.1	Slackia isoflavoniconvertens	572010	Slackia isoflavoniconvertens	572010	97.51	95	conclusive	69.35	97.77	572010	species-match
GCA_030687315.1	Pseudomonas hefeiensis	2738125	Pseudomonas hefeiensis	2738125	99.99	95	conclusive	99.15	99.97	2738125	species-match
GCA_009496955.1	Fructilactobacillus fructivorans	1614	Fructilactobacillus fructivorans	1614	100	95	conclusive	98.04	99.99	1614	species-match
GCA_034177425.1	Corynebacterium camporealensis	161896	Corynebacterium camporealensis	161896	98.47	95	conclusive	97.34	98.14	161896	species-match
GCA_037145555.1	Rhodococcus globerulus	33008	Rhodococcus globerulus	33008	98.61	95	conclusive	99.31	98.71	33008	species-match
GCA_004011055.1	Acidipropionibacterium jensenii	1749	Acidipropionibacterium jensenii	1749	98.25	95	conclusive	100	98.22	1749	species-match
GCA_004461645.1	Listeria monocytogenes	1639	Listeria monocytogenes	1639	99.39	92.4	conclusive	99.09	99.45	1639	species-match
GCA_913054195.1	Vibrio gallaecicus	552386	Vibrio gallaecicus	552386	98.62	95	conclusive	90.81	98.32	552386	species-match
GCA_002987085.1	Haemophilus influenzae	727	Haemophilus influenzae	727	97.39	95	inconclusive	99.65	97.21	727	species-match
GCA_034100645.1	Bacteroides fluxus	626930	Bacteroides fluxus	626930	99.16	95	conclusive	96.55	99.56	626930	species-match
GCA_030547525.1	Shimia thalassica	1715693	Shimia thalassica	1715693	97.15	95	conclusive	100	97.17	1715693	species-match
GCA_903064685.1	Methylomonas fluvii	1854564	Methylomonas fluvii	1854564	100	95	conclusive	98	100	1854564	species-match
GCA_902373815.1	Fusobacterium ulcerans	861	Fusobacterium ulcerans	861	100	95	conclusive	99.13	100	861	species-match
GCA_963529465.1	Actinomyces dentalis	272548	Actinomyces dentalis	272548	96.36	95	conclusive	66.8	96.02	272548	species-match
GCA_937925035.1	Selenomonas flueggei	135080	Selenomonas flueggei	135080	98.41	95	conclusive	85.85	97.83	135080	species-match
GCA_030826555.1	Brachybacterium muris	219301	Brachybacterium muris	219301	98.73	95	conclusive	85.31	98.45	219301	species-match
GCA_022347185.1	Corynebacterium freneyi	134034	Corynebacterium freneyi	134034	98.9	95	conclusive	98.11	98.8	134034	species-match
GCA_036670295.1	Lactococcus laudensis	1494461	Lactococcus laudensis	1494461	98.18	95	conclusive	90.46	98.7	1494461	species-match
GCA_029838335.1	Pseudomonas alcaligenes	43263	Pseudomonas alcaligenes	43263	96.8	95	conclusive	97.36	96.87	43263	species-match
GCA_029239175.1	Anaerosporomusa subterranea	1794912	Anaerosporomusa subterranea	1794912	97.34	95	conclusive	86.75	97.3	1794912	species-match
GCA_019456855.1	Streptococcus pseudopneumoniae	257758	Streptococcus pseudopneumoniae	257758	98.07	96	inconclusive	97.99	97.75	257758	species-match
GCA_001936295.1	Borreliella mayonii	1674146	Borreliella mayonii	1674146	99.99	95	conclusive	99.74	99.94	1674146	species-match
GCA_018147415.1	Burkholderia ambifaria	152480	Burkholderia ambifaria	152480	97.21	95	conclusive	99.15	97.16	152480	species-match
GCA_013116705.1	Corallococcus exercitus	2316736	Corallococcus exercitus	2316736	98.93	95	conclusive	98.7	98.9	2316736	species-match
GCA_028823515.1	Novosphingopyxis baekryungensis	279369	Novosphingopyxis baekryungensis	279369	96.77	95	conclusive	88.61	96.96	279369	species-match
GCA_014229345.1	Listeria farberi	2713500	Listeria farberi	2713500	99.38	95	conclusive	99.54	99.42	2713500	species-match
GCA_963541065.1	Capnocytophaga granulosa	45242	Capnocytophaga granulosa	45242	97.45	95	conclusive	84.18	96.7	45242	species-match
GCA_004135995.1	Pseudomonas arsenicoxydans	702115	Pseudomonas arsenicoxydans	702115	96.25	95	conclusive	100	96.66	702115	species-match
GCA_963511435.1	Lancefieldella rimae	1383	Lancefieldella rimae	1383	97.6	95	conclusive	100	97.41	1383	species-match
GCA_026948245.1	Dellaglioa carnosa	2995136	Dellaglioa carnosa	2995136	97.61	95	inconclusive	97.58	97.92	2995136	species-match
GCA_029321015.1	Yersinia intermedia	631	Yersinia intermedia	631	98.04	95	conclusive	97.78	98.07	631	species-match
GCA_002118275.1	Kiloniella majae	1938558	Kiloniella majae	1938558	97.44	95	conclusive	99.56	96.96	1938558	species-match
GCA_002844445.1	Cereibacter azotoformans	43057	Cereibacter azotoformans	43057	98.73	95	inconclusive	99.61	98.92	43057	species-match
GCA_900183405.1	Levilactobacillus zymae	267363	Levilactobacillus zymae	267363	97.76	95	conclusive	98.49	97.77	267363	species-match
GCA_020447175.2	Methylophaga pinxianii	2881052	Methylophaga pinxianii	2881052	99.99	95	conclusive	97.87	99.99	2881052	species-match
GCA_947381615.1	Limosilactobacillus pulli	2991833	Limosilactobacillus pulli	2991833	99.99	95	conclusive	99.02	99.99	2991833	species-match
GCA_003353085.1	Shewanella corallii	560080	Shewanella corallii	560080	95.73	95	conclusive	97.81	96.18	560080	species-match
GCA_040301785.1	Streptomyces cacaoi	1898	Streptomyces cacaoi	1898	99.21	95	conclusive	99.15	99.02	1898	species-match
GCA_002148365.1	Litorilinea aerophila	1204385	Litorilinea aerophila	1204385	99.87	95	conclusive	96.49	99.81	1204385	species-match
GCA_039527735.1	Mycobacterium cookii	1775	Mycobacterium cookii	1775	99.99	95	inconclusive	99.3	99.99	1775	species-match
GCA_033100835.1	Streptomyces prunicolor	67348	Streptomyces prunicolor	67348	98.14	95	conclusive	99.34	97.94	67348	species-match
GCA_025000125.1	Roseibacterium beibuensis	1193142	Roseibacterium beibuensis	1193142	100	95	conclusive	100	99.99	1193142	species-match
GCA_947501055.1	Jannaschia rubra	282197	Jannaschia rubra	282197	98.73	95	conclusive	99.24	98.84	282197	species-match
GCA_035812675.1	Brevibacillus centrosporus	54910	Brevibacillus centrosporus	54910	100	95	inconclusive	91.51	99.99	54910	species-match
GCA_005774765.1	Deinococcus metallilatus	1211322	Deinococcus metallilatus	1211322	100	95	inconclusive	100	99.99	1211322	species-match
GCA_004123725.1	Cronobacter condimenti	1163710	Cronobacter condimenti	1163710	99.98	95	conclusive	99.19	99.98	1163710	species-match
GCA_905220145.1	Paraburkholderia bannensis	765414	Paraburkholderia bannensis	765414	96.06	95	conclusive	99.94	96.15	765414	species-match
GCA_011038735.1	Corynebacterium lizhenjunii	2709394	Corynebacterium lizhenjunii	2709394	98.73	95	conclusive	99.9	98.55	2709394	species-match
GCA_022919895.1	Leucobacter allii	2932247	Leucobacter allii	2932247	98.75	95	conclusive	87.91	98.59	2932247	species-match
GCA_029675005.1	Mycolicibacterium gadium	1794	Mycolicibacterium gadium	1794	97.19	95	conclusive	100	96.93	1794	species-match
GCA_015234775.1	Streptococcus danieliae	747656	Streptococcus danieliae	747656	96.9	95	conclusive	95.14	96.76	747656	species-match
GCA_010588305.1	Desulfurobacterium thermolithotrophum	64160	Desulfurobacterium thermolithotrophum	64160	96.24	95	conclusive	89.64	96.13	64160	species-match
GCA_027665085.1	Lacticaseibacillus suilingensis	2799577	Lacticaseibacillus suilingensis	2799577	99.63	95	conclusive	99.18	99.66	2799577	species-match
GCA_946222715.1	Jeotgalicoccus marinus	516700	Jeotgalicoccus marinus	516700	99.37	95	conclusive	88.96	99.35	516700	species-match
GCA_007954345.1	Colwellia hornerae	89402	Colwellia hornerae	89402	99.99	95	conclusive	89.55	99.99	89402	species-match
GCA_008807115.1	Caproiciproducens galactitolivorans	642589	Caproiciproducens galactitolivorans	642589	100	95	conclusive	99.12	99.99	642589	species-match
GCA_014897475.1	Carnobacterium mobile	2750	Carnobacterium mobile	2750	98.17	95	conclusive	99.49	98.25	2750	species-match
GCA_013112015.1	Blautia pseudococcoides	1796616	Blautia pseudococcoides	1796616	99.59	95	conclusive	98.51	99.69	1796616	species-match
GCA_028068215.4	Providencia rettgeri	587	Providencia rettgeri	587	98.53	95	conclusive	97.77	98.38	587	species-match
GCA_913040985.1	Aequorivita aquimaris	1548749	Aequorivita aquimaris	1548749	97.8	95	conclusive	51.96	96.82	1548749	species-match
GCA_026108055.1	Venenivibrio stagnispumantis	407998	Venenivibrio stagnispumantis	407998	99.94	95	conclusive	93.26	99.99	407998	species-match
GCA_027494755.1	Acinetobacter bouvetii	202951	Acinetobacter bouvetii	202951	98.12	95	inconclusive	86.12	98.23	202951	species-match
GCA_020782135.1	Alloalcanivorax marinus	1177169	Alloalcanivorax marinus	1177169	98.95	95	conclusive	98.87	98.83	1177169	species-match
GCA_963553505.1	Actinomyces massiliensis	461393	Actinomyces massiliensis	461393	97.78	95	conclusive	48.02	97.52	461393	species-match
GCA_014896655.1	Kyrpidia tusciae	33943	Kyrpidia tusciae	33943	98.23	95	conclusive	92.06	98.14	33943	species-match
GCA_902386855.1	Bacillus massilionigeriensis	1805475	Bacillus massilionigeriensis	1805475	100	95	conclusive	98.71	100	1805475	species-match
GCA_032058665.1	Chryseobacterium taichungense	295069	Chryseobacterium taichungense	295069	96.61	95	conclusive	97.12	96.38	295069	species-match
GCA_030250025.1	Campylobacter felis	2974565	Campylobacter felis	2974565	98.67	95	inconclusive	99.77	97.92	2974565	species-match
GCA_947492145.1	Tenacibaculum mesophilum	104268	Tenacibaculum mesophilum	104268	98.31	95	conclusive	93.39	98.3	104268	species-match
GCA_902375835.1	Gracilibacillus massiliensis	1564956	Gracilibacillus massiliensis	1564956	100	95	conclusive	98.71	100	1564956	species-match
GCA_035918135.1	Actinacidiphila glaucinigra	235986	Actinacidiphila glaucinigra	235986	95.84	95	conclusive	100	96.25	235986	species-match
GCA_024171985.1	Nocardia amikacinitolerans	756689	Nocardia amikacinitolerans	756689	97.92	95	conclusive	99.72	98	756689	species-match
GCA_004770525.1	Leptospira meyeri	29508	Leptospira meyeri	29508	96.53	95	conclusive	97.29	96.55	29508	species-match
GCA_900417275.1	Mycobacterium shimoidei	29313	Mycobacterium shimoidei	29313	99.48	95	conclusive	98	99.53	29313	species-match
GCA_020743735.1	Weissella thailandensis	89061	Weissella jogaejeotgali	1631871	96.47	95	inconclusive	91.39	96.4	89061	species-match
GCA_020741915.1	Lapidilactobacillus dextrinicus	51664	Lapidilactobacillus dextrinicus	51664	96.46	95	conclusive	89.49	96.15	51664	species-match
GCA_020467565.1	Streptococcus suis	1307	Streptococcus suis	1307	97.26	95	conclusive	99.31	96.96	1307	species-match
GCA_036778095.1	Ottowia beijingensis	1207057	Ottowia beijingensis	1207057	97.93	95	conclusive	96.24	97.56	1207057	species-match
GCA_000953195.1	Acholeplasma oculi	35623	Acholeplasma oculi	35623	99.99	95	conclusive	99.34	99.99	35623	species-match
GCA_012516355.1	Chitinophaga oryzae	2725414	Chitinophaga oryzae	2725414	99.48	95	conclusive	98.32	99.5	2725414	species-match
GCA_000938975.1	Streptomyces iranensis	576784	Streptomyces iranensis	576784	100	95	inconclusive	99.91	99.98	576784	species-match
GCA_947503055.1	Seonamhaeicola maritimus	2591822	Seonamhaeicola maritimus	2591822	97.22	95	conclusive	100	96.84	2591822	species-match
GCA_036961175.1	Vreelandella glaciei	186761	Vreelandella glaciei	186761	96.77	95	conclusive	97.03	96.2	186761	species-match
GCA_018332795.1	Siminovitchia fordii	254759	Siminovitchia fordii	254759	99.48	95	conclusive	96.45	99.53	254759	species-match
GCA_006493105.1	Apilactobacillus timberlakei	2008380	Apilactobacillus timberlakei	2008380	98.8	95	conclusive	97.16	98.7	2008380	species-match
GCA_018993745.1	Leuconostoc fallax	1251	Leuconostoc fallax	1251	99.95	95	conclusive	97.84	99.97	1251	species-match
GCA_037029215.1	Alloalcanivorax xenomutans	1094342	Alloalcanivorax xenomutans	1094342	98.79	95	conclusive	99.54	98.64	1094342	species-match
GCA_023218755.1	Apilactobacillus kunkeei	148814	Apilactobacillus kunkeei	148814	98.64	95	conclusive	97.88	98.71	148814	species-match
GCA_029852175.1	Nicoletella semolina	271160	Nicoletella semolina	271160	99.99	95	conclusive	97.42	99.98	271160	species-match
GCA_015845835.1	Brevibacillus formosus	54913	Brevibacillus formosus	54913	97.56	95	conclusive	99.35	97.67	54913	species-match
GCA_037149155.1	Pseudomonas paracarnis	2750625	Pseudomonas paracarnis	2750625	99.08	96.5	inconclusive	100	99.14	2750625	species-match
GCA_034641445.1	Streptococcus agalactiae	1311	Streptococcus agalactiae	1311	98.79	95	conclusive	99.78	99.1	1311	species-match
GCA_035362515.1	Syntrophobacter fumaroxidans	119484	Syntrophobacter fumaroxidans	119484	96.07	95	conclusive	98.28	96.11	119484	species-match
GCA_036040095.1	Photobacterium toruni	1935446	Photobacterium toruni	1935446	98.97	95	conclusive	95.82	99.15	1935446	species-match
GCA_019930545.1	Sporolactobacillus terrae	269673	Sporolactobacillus terrae	269673	99.07	95	conclusive	88.32	99.28	269673	species-match
GCA_027270655.1	Rhodococcus ruber	1830	Rhodococcus ruber	1830	99.28	95	inconclusive	99.44	99.18	1830	species-match
GCA_038086915.1	Photobacterium damselae subsp. damselae	38293	Photobacterium damselae	38293	98.6	95	conclusive	98.96	98.69	38293	species-match
GCA_030811495.1	Corynebacterium lowii	1544413	Corynebacterium lowii	1544413	100	95	conclusive	99.59	99.99	1544413	species-match
GCA_937129465.1	Pseudophaeobacter arcticus	385492	Pseudophaeobacter arcticus	385492	98.95	95	conclusive	95.5	98.78	385492	species-match
GCA_945948255.1	Treponema berlinense	225004	Treponema berlinense	225004	98.94	95	conclusive	96.24	99.02	225004	species-match
GCA_014653235.1	Deinococcus metalli	1141878	Deinococcus metalli	1141878	100	95	conclusive	98.83	100	1141878	species-match
GCA_037144595.1	Sinomonas albida	369942	Sinomonas albida	369942	97.98	95	conclusive	99.08	97.86	369942	species-match
GCA_933208485.1	Convivina intestini	1505726	Convivina intestini	1505726	97.31	95	conclusive	91.63	97.77	1505726	species-match
GCA_040270385.1	Methylorubrum podarium	200476	Methylorubrum podarium	200476	98.12	95	conclusive	99.68	98.3	200476	species-match
GCA_002952115.1	Methylophaga nitratireducenticrescens	754476	Methylophaga nitratireducenticrescens	754476	99.13	95	conclusive	99.23	99.16	754476	species-match
GCA_902374615.1	Odoribacter laneus	626933	Odoribacter laneus	626933	100	95	conclusive	99.4	100	626933	species-match
GCA_003025755.1	Photobacterium phosphoreum	659	Photobacterium phosphoreum	659	98.91	95	conclusive	97.81	98.94	659	species-match
GCA_001543125.1	Pseudomonas agarici	46677	Pseudomonas agarici	46677	99.28	95	conclusive	100	99.4	46677	species-match
GCA_029963935.1	Mycoplasmopsis arginini	2094	Mycoplasmopsis arginini	2094	98.57	95	conclusive	99.33	98.6	2094	species-match
GCA_020709765.1	Lachnoclostridium pacaense	1917870	Enterocloster hominis (ex Hitch et al. 2024)	1917870	98.59	95	conclusive	98.12	98.83	1917870	species-match
GCA_000220545.2	Marinobacterium stanieri S30	49186	Marinobacterium stanieri	49186	96.46	95	conclusive	90.75	96.43	49186	species-match
GCA_963551115.1	Olsenella uli	133926	Olsenella uli	133926	98.97	95	conclusive	97.48	99.08	133926	species-match
GCA_900196785.1	Helicobacter felis	214	Helicobacter felis	214	97.57	95	conclusive	98.82	96.91	214	species-match
GCA_016894365.1	Cupriavidus oxalaticus	96344	Cupriavidus oxalaticus	96344	100	95	conclusive	97.83	99.99	96344	species-match
GCA_022345775.1	Chryseobacterium taklimakanense	536441	Chryseobacterium taklimakanense	536441	97.08	95	conclusive	96.21	96.99	536441	species-match
GCA_018597345.1	Enterobacter quasimori	2838947	Enterobacter quasimori	2838947	99.09	95	inconclusive	99.25	99	2838947	species-match
GCA_021483635.1	Acidocella facilis	525	Acidocella facilis	525	98.03	95	conclusive	100	98.05	525	species-match
GCA_947493555.1	Algibacter lectus	221126	Algibacter lectus	221126	98.81	95	conclusive	100	98.84	221126	species-match
GCA_963532275.1	Gemella morbillorum	29391	Gemella morbillorum	29391	96.66	95	conclusive	54.34	96	29391	species-match
GCA_009823595.1	Sphaerochaeta halotolerans	2293840	Sphaerochaeta halotolerans	2293840	98.52	95	conclusive	94.26	98.6	2293840	species-match
GCA_013377555.1	Donghicola mangrovi	2729614	Donghicola mangrovi	2729614	96.59	95	conclusive	100	96.66	2729614	species-match
GCA_020447245.1	Thalassolituus alkanivorans	2881055	Thalassolituus alkanivorans	2881055	99.99	95	conclusive	97.38	99.99	2881055	species-match
GCA_030147585.1	Tepidicaulis marinus	1333998	Tepidicaulis marinus	1333998	98.35	95	conclusive	89.78	98.36	1333998	species-match
GCA_009828765.1	Erysipelothrix aquatica	2683714	Erysipelothrix aquatica	2683714	99.99	95	conclusive	80.28	99.99	2683714	species-match
GCA_902381655.1	Helicobacter canadensis	123841	Helicobacter canadensis	123841	100	95	conclusive	99.68	100	123841	species-match
GCA_028685695.1	Macromonas bipunctata	183670	Macromonas bipunctata	183670	97	95	conclusive	74.63	96.9	183670	species-match
GCA_034371605.1	Limimaricola variabilis	1492771	Limimaricola variabilis	1492771	96.82	95	conclusive	99.41	97.1	1492771	species-match
GCA_001562555.1	Agrobacterium bohemicum	2052828	Agrobacterium bohemicum	2052828	100	95	conclusive	96.75	99.84	2052828	species-match
GCA_019623485.1	Campylobacter peloridis	488546	Campylobacter peloridis	488546	98.37	95	conclusive	98.94	98.44	488546	species-match
GCA_032079205.1	Stutzerimonas stutzeri	316	Stutzerimonas stutzeri	316	98.01	95	conclusive	93.91	97.92	316	species-match
GCA_002003305.1	Clostridium saccharoperbutylacetonicum	36745	Clostridium saccharoperbutylacetonicum	36745	98.18	95	conclusive	99.38	98.36	36745	species-match
GCA_003057575.1	Paenibacillus elgii	189691	Paenibacillus elgii	189691	97.38	95.5	conclusive	99.66	97.49	189691	species-match
GCA_003660425.1	Kurthia gibsonii	33946	Kurthia gibsonii	33946	97.32	95	conclusive	85.98	97.29	33946	species-match
GCA_016924235.1	Amphritea pacifica	2811233	Amphritea pacifica	2811233	99.21	95	conclusive	100	99.31	2811233	species-match
GCA_006346325.1	Sphingomonas japonica	511662	Sphingomonas japonica	511662	100	95	conclusive	99.16	99.99	511662	species-match
GCA_037907205.1	Paenibacillus graminis	189425	Paenibacillus graminis	189425	98.66	95	conclusive	97.72	98.72	189425	species-match
GCA_022786785.1	Schaalia hyovaginalis	29316	Schaalia hyovaginalis	29316	97.93	95.5	conclusive	100	98.04	29316	species-match
GCA_946637805.1	Butyrivibrio proteoclasticus	43305	Butyrivibrio proteoclasticus	43305	96.59	95	conclusive	76.31	96.27	43305	species-match
GCA_016906205.1	Streptomyces californicus	67351	Streptomyces californicus	67351	99.98	99.9	conclusive	100	99.94	67351	species-match
GCA_022769165.1	Bifidobacterium boum	78343	Bifidobacterium boum	78343	97.7	95	conclusive	98.47	97.48	78343	species-match
GCA_000718475.1	Microbispora rosea subsp. nonnitritogenes	58117	Microbispora rosea	58117	98.45	95	conclusive	84.39	98.31	58117	species-match
GCA_034541915.1	Sphingomonas desiccabilis	429134	Sphingomonas desiccabilis	429134	99.98	95	conclusive	99.5	99.99	429134	species-match
GCA_000715915.1	Saccharopolyspora phatthalungensis	664693	Saccharopolyspora phatthalungensis	664693	99.65	95	conclusive	77.29	99.96	664693	species-match
GCA_003515005.1	Chryseobacterium carnipullorum	1124835	Chryseobacterium carnipullorum	1124835	98.49	95	conclusive	98.11	98.56	1124835	species-match
GCA_022769465.1	Faecalimonas umbilicata	1912855	Faecalimonas umbilicata	1912855	99.01	95	conclusive	98.75	99.23	1912855	species-match
GCA_033170335.1	Xanthomonas rydalmerensis	3046274	Xanthomonas rydalmerensis	3046274	100	95	conclusive	97.24	99.99	3046274	species-match
GCA_900682675.2	Pseudomonas marincola	437900	Pseudomonas marincola	437900	97.68	95	conclusive	99.52	97.69	437900	species-match
GCA_013155515.1	Berryella wangjianweii	2734634	Berryella wangjianweii	2734634	99.02	95	conclusive	99.16	98.99	2734634	species-match
GCA_905371455.1	Lachnoanaerobaculum orale	979627	Lachnoanaerobaculum orale	979627	96.65	95	conclusive	96.46	96.12	979627	species-match
GCA_004785915.1	Aeromicrobium chenweiae	2079793	Aeromicrobium chenweiae	2079793	100	95	conclusive	96.47	99.99	2079793	species-match
GCA_000802255.1	Mumia flava	1348852	Mumia flava	1348852	99.99	95	inconclusive	99.14	99.99	1348852	species-match
GCA_017167395.1	Pseudoclavibacter alba	272241	Pseudoclavibacter alba	272241	97.74	95	conclusive	77.48	97.47	272241	species-match
GCA_947625325.1	Campylobacter cuniculorum	374106	Campylobacter cuniculorum	374106	98.26	95	conclusive	99.2	98.32	374106	species-match
GCA_947041285.1	Hoylesella timonensis	386414	Hoylesella timonensis	386414	95.1	95.5	below_threshold	98.99	95.62	386414	species-match
GCA_032096375.1	Pseudescherichia vulneris	566	Pseudescherichia vulneris	566	97.99	95	conclusive	76.38	97.7	566	species-match
GCA_030845105.1	Achromobacter aegrifaciens	1287736	Achromobacter aegrifaciens	1287736	99.18	95	conclusive	98.58	99.25	1287736	species-match
GCA_034116005.1	Streptococcus thoraltensis	55085	Streptococcus thoraltensis	55085	99.68	95	conclusive	95.63	99.78	55085	species-match
GCA_002086305.1	Mycobacterium malmoense	1780	Mycobacterium malmoense	1780	100	95	conclusive	99.61	99.99	1780	species-match
GCA_900454335.1	Nocardia africana	134964	Nocardia africana	134964	99.98	95	conclusive	97.73	99.96	134964	species-match
GCA_014648535.1	Actinomadura coerulea	46159	Actinomadura coerulea	46159	100	95	conclusive	97.5	99.99	46159	species-match
GCA_949494175.1	Lactobacillus johnsonii	33959	Lactobacillus johnsonii	33959	97.05	95	conclusive	90.1	96.82	33959	species-match
GCA_033238885.1	Phaeobacter italicus	481446	Phaeobacter italicus	481446	98.17	95	conclusive	97.91	98.18	481446	species-match
GCA_963521945.1	Pseudomonas brenneri	129817	Pseudomonas brenneri	129817	97.53	95	conclusive	96.49	97.53	129817	species-match
GCA_013530535.1	Acinetobacter gyllenbergii	134534	Acinetobacter gyllenbergii	134534	98.87	95	conclusive	97.16	98.7	134534	species-match
GCA_030688845.1	Pseudoalteromonas marina	267375	Pseudoalteromonas marina	267375	97.91	95	conclusive	100	97.97	267375	species-match
GCA_025821405.1	Mycobacterium saskatchewanense	220927	Mycobacterium saskatchewanense	220927	99.97	95	inconclusive	99.83	99.98	220927	species-match
GCA_033436885.1	Rossellomorea marisflavi	189381	Rossellomorea marisflavi	189381	94.88	92.5	conclusive	99.35	95.26	189381	species-match
GCA_938030555.1	Bacteroides nordii	291645	Bacteroides nordii	291645	98.57	95	conclusive	97.64	98.62	291645	species-match
GCA_034118945.1	Actinobacillus minor	51047	Actinobacillus minor	51047	98.1	95	conclusive	96.5	97.94	51047	species-match
GCA_025514915.1	Acinetobacter bereziniae	106648	Acinetobacter bereziniae	106648	98.3	95	conclusive	99.43	98.25	106648	species-match
GCA_013332435.1	Bacillus tequilensis	227866	Bacillus tequilensis	227866	97.59	95	conclusive	99.41	97.61	227866	species-match
GCA_001315385.1	Streptomyces misionensis JCM 4497	67331	Streptomyces misionensis	67331	99.76	95	conclusive	44.63	99.71	67331	species-match
GCA_034678885.1	Syntrophus aciditrophicus	316277	Syntrophus aciditrophicus	316277	99.56	95	conclusive	94.67	99.51	316277	species-match
GCA_943914155.1	Paracoccus sphaerophysae	690417	Paracoccus sphaerophysae	690417	97.71	95	conclusive	93.02	97.76	690417	species-match
GCA_902374765.1	Robertmurraya massiliosenegalensis	1287657	Robertmurraya massiliosenegalensis	1287657	100	95	conclusive	99.28	100	1287657	species-match
GCA_026652155.1	Roseivirga pacifica	1267423	Roseivirga pacifica	1267423	96.44	95	conclusive	99.29	96.65	1267423	species-match
GCA_000472725.1	Bradyrhizobium ottawaense	931866	Bradyrhizobium ottawaense	931866	99.09	95	conclusive	99.96	99.15	931866	species-match
GCA_025149485.1	Corynebacterium sanguinis	2594913	Corynebacterium sanguinis	2594913	98.44	95	conclusive	99.35	97.87	2594913	species-match
GCA_009025875.1	Latilactobacillus graminis	60519	Latilactobacillus graminis	60519	99.99	95	conclusive	98.37	99.99	60519	species-match
GCA_947503545.1	Marinifilum flexuosum	1117708	Marinifilum flexuosum	1117708	97.35	95	conclusive	97.74	97	1117708	species-match
GCA_028747625.1	Exiguobacterium marinum	273528	Exiguobacterium marinum	273528	98.19	95	conclusive	98.45	97.97	273528	species-match
GCA_032068925.1	Enterococcus viikkiensis	930854	Enterococcus viikkiensis	930854	98.39	95	conclusive	69.23	97.88	930854	species-match
GCA_030417495.1	Actinomadura geliboluensis	882440	Actinomadura geliboluensis	882440	99.14	95	conclusive	96.94	99.25	882440	species-match
GCA_033552895.1	Pediococcus inopinatus	114090	Pediococcus inopinatus	114090	98.87	95	conclusive	91.9	98.96	114090	species-match
GCA_031569995.1	Pseudomonas lactis	1615674	Pseudomonas lactis	1615674	98.74	95	inconclusive	100	98.64	1615674	species-match
GCA_002812225.1	Leptospira haakeii	2023198	Leptospira haakeii	2023198	99.99	95	conclusive	82.61	99.98	2023198	species-match
GCA_027915275.1	Cellulophaga omnivescoria	1888890	Cellulophaga omnivescoria	1888890	99.32	95	conclusive	95.35	99.37	1888890	species-match
GCA_040058975.1	Pseudomonas iranensis	2745503	Pseudomonas atacamensis	2565368	97.01	95	inconclusive	100	96.2	2745503	species-match
GCA_006439365.1	Mycoplasma struthionis	538220	Mycoplasma struthionis	538220	98.68	95	conclusive	98.5	98.52	538220	species-match
GCA_022440865.1	Romboutsia hominis	1507512	Romboutsia hominis	1507512	99.57	95	conclusive	98.01	99.57	1507512	species-match
GCA_025376865.1	Bifidobacterium polysaccharolyticum	2750967	Bifidobacterium polysaccharolyticum	2750967	96.96	95	conclusive	97.91	96.79	2750967	species-match
GCA_025148405.1	Dermacoccus abyssi	322596	Dermacoccus abyssi	322596	98.06	95	conclusive	96.89	98.05	322596	species-match
GCA_004320085.1	Streptomyces kasugaensis	1946	Streptomyces kasugaensis	1946	98.67	95	conclusive	99.31	98.61	1946	species-match
GCA_028694595.1	Sulfurimonas denitrificans	39766	Sulfurimonas denitrificans	39766	99.71	95	conclusive	97.44	99.62	39766	species-match
GCA_016865555.1	Pseudomonas arcuscaelestis	2710591	Pseudomonas arcuscaelestis	2710591	99.08	95	conclusive	100	99.12	2710591	species-match
GCA_035792235.1	Arthrobacter koreensis	199136	Arthrobacter koreensis	199136	98.73	95	conclusive	97.88	98.77	199136	species-match
GCA_032506345.1	Clostridium celatum	36834	Clostridium celatum	36834	99.63	95	conclusive	90.68	99.66	36834	species-match
GCA_025466305.1	Pectobacterium parvum	2778550	Pectobacterium parvum	2778550	99.68	95	inconclusive	96.6	99.74	2778550	species-match
GCA_036318805.1	Stenotrophomonas pavanii	487698	Stenotrophomonas pavanii	487698	99.5	95	conclusive	95.86	99.61	487698	species-match
GCA_040097345.1	Raoultibacter massiliensis	1852371	Raoultibacter massiliensis	1852371	99.39	95	conclusive	97.48	99.61	1852371	species-match
GCA_937899965.1	Salipiger profundus	1229727	Salipiger profundus	1229727	99.8	95	conclusive	71.46	99.74	1229727	species-match
GCA_963542595.1	Simonsiella muelleri	72	Simonsiella muelleri	72	98.63	95	conclusive	63.8	98.64	72	species-match
GCA_007833675.1	Pedobacter suwonensis	332999	Pedobacter suwonensis	332999	97.65	95	conclusive	98.26	97.49	332999	species-match
GCA_963511925.1	Allobacillus halotolerans	570278	Allobacillus halotolerans	570278	99.99	95	conclusive	96.94	99.99	570278	species-match
GCA_038900175.1	Pseudoalteromonas neustonica	1840331	Pseudoalteromonas neustonica	1840331	99.03	95	conclusive	100	99.13	1840331	species-match
GCA_003947255.1	Amycolatopsis balhimycina DSM 5908	208443	Amycolatopsis balhimycina	208443	99.99	95	conclusive	99.06	99.99	208443	species-match
GCA_002553585.1	Mycolicibacterium duvalii	39688	Mycolicibacterium duvalii	39688	99.99	95	conclusive	99.71	99.99	39688	species-match
GCA_000964385.1	Acidocella aminolytica 101 = DSM 11237	33998	Acidocella aminolytica	33998	99.99	95	conclusive	99.24	99.99	33998	species-match
GCA_022359185.1	Pimelobacter simplex	2045	Pimelobacter simplex	2045	99.98	90.5	conclusive	98.79	99.99	2045	species-match
GCA_900639815.1	Legionella cincinnatiensis	28085	Legionella cincinnatiensis	28085	99.99	95	conclusive	99.93	99.98	28085	species-match
GCA_040095165.1	Coprococcus aceti	2981786	Coprococcus aceti	2981786	98.62	95	conclusive	75.45	98.73	2981786	species-match
GCA_037258605.1	Butyrivibrio crossotus	45851	Butyrivibrio crossotus	45851	98.62	95	conclusive	89.03	98.9	45851	species-match
GCA_036219845.1	Peribacillus psychrosaccharolyticus	1407	Peribacillus psychrosaccharolyticus	1407	99.97	95	conclusive	99.03	99.96	1407	species-match
GCA_021767925.1	Halomonas shengliensis	419597	Halomonas shengliensis	419597	97.65	95	conclusive	51.8	97.6	419597	species-match
GCA_003367455.1	Parageobacillus toebii	153151	Parageobacillus toebii	153151	98.15	95	conclusive	97.9	98.11	153151	species-match
GCA_000025065.1	Dickeya parazeae Ech586	2893572	Dickeya parazeae	2893572	98.81	95	inconclusive	99.18	98.67	2893572	species-match
GCA_003144475.1	Proteus hauseri	183417	Proteus hauseri	183417	100	95	conclusive	83.56	99.99	183417	species-match
GCA_027663885.1	Blautia intestinalis	2763028	Blautia intestinalis	2763028	98.9	95	conclusive	97.64	98.85	2763028	species-match
GCA_900186165.1	Listeria goaensis	1649188	Listeria goaensis	1649188	99.32	95	conclusive	89.11	99.54	1649188	species-match
GCA_000257705.1	Lachnoanaerobaculum saburreum F0468	467210	Lachnoanaerobaculum saburreum	467210	96.96	95	conclusive	96.89	97.81	467210	species-match
GCA_019389755.1	Pseudomonas tolaasii	29442	Pseudomonas tolaasii	29442	99.18	95	conclusive	100	99.27	29442	species-match
GCA_018219265.1	Sphingopyxis granuli	267128	Sphingopyxis granuli	267128	97.84	95	conclusive	92.55	98.07	267128	species-match
GCA_035658435.1	Bibersteinia trehalosi	47735	Bibersteinia trehalosi	47735	98.18	95	conclusive	98.9	98.08	47735	species-match
GCA_003501185.1	Thermotoga neapolitana	2337	Thermotoga neapolitana	2337	99.98	95	conclusive	91.84	99.97	2337	species-match
GCA_034186925.1	Schwartzia succinivorans	55507	Schwartzia succinivorans	55507	97.13	95	conclusive	84.59	97.15	55507	species-match
GCA_949293645.1	Fusobacterium necrogenes	858	Fusobacterium necrogenes	858	99.36	95	conclusive	97.94	99.5	858	species-match
GCA_943913225.1	Mycobacterium gordonae	1778	Mycobacterium gordonae	1778	99.24	95	conclusive	57.41	99.22	1778	species-match
GCA_963974555.1	Paraglaciecola polaris	222814	Paraglaciecola polaris	222814	99.51	95	conclusive	97.64	99.49	222814	species-match
GCA_000508025.1	Chlamydia pecorum IPTaLE	85991	Chlamydia pecorum	85991	99.32	95	conclusive	97.4	99.2	85991	species-match
GCA_035810435.1	Bacillus rugosus	2715209	Bacillus rugosus	2715209	99.08	95	conclusive	99.41	99.32	2715209	species-match
GCA_015557125.1	Eubacterium maltosivorans	2041044	Eubacterium maltosivorans	2041044	98.4	95	conclusive	99.36	98.6	2041044	species-match
GCA_950071825.1	Mesonia mobilis	369791	Mesonia mobilis	369791	96.13	95	conclusive	98.54	96.01	369791	species-match
GCA_000257435.1	Rickettsia conorii subsp. indica ITTR	781	Rickettsia conorii	781	99.85	95	inconclusive	99.46	99.8	781	species-match
GCA_026173695.1	Pseudomonas saponiphila	556534	Pseudomonas saponiphila	556534	98.51	95	conclusive	99.68	98.8	556534	species-match
GCA_003340385.1	Gordonibacter pamelaeae	471189	Gordonibacter pamelaeae	471189	98.86	95	conclusive	99.16	99.58	471189	species-match
GCA_025379295.1	Proteus mirabilis	584	Proteus mirabilis	584	99.14	95	conclusive	90.41	99.34	584	species-match
GCA_036907955.1	Klebsiella michiganensis	1134687	Klebsiella michiganensis	1134687	97.62	95	conclusive	99.99	97.75	1134687	species-match
GCA_029853775.1	Auritidibacter ignavus	678932	Auritidibacter ignavus	678932	99.09	95	conclusive	95.84	99.24	678932	species-match
GCA_030065545.1	Marinicella marina	2996016	Marinicella marina	2996016	99.95	95	conclusive	79.23	99.88	2996016	species-match
GCA_029873515.1	Arsenophonus nasoniae	638	Arsenophonus nasoniae	638	99.94	95	conclusive	99.82	99.9	638	species-match
GCA_022484725.1	Bifidobacterium minimum	1693	Bifidobacterium minimum	1693	98.84	95	conclusive	85.94	98.74	1693	species-match
GCA_001761405.1	Edwardsiella hoshinae	93378	Edwardsiella hoshinae	93378	99.61	95	conclusive	87.81	99.7	93378	species-match
GCA_001483765.1	Nesterenkonia jeotgali	317018	Nesterenkonia jeotgali	317018	98.66	95	inconclusive	89.48	98.64	317018	species-match
GCA_016237025.1	Serratia plymuthica	82996	Serratia plymuthica	82996	97.62	95	conclusive	99.26	97.87	82996	species-match
GCA_963675325.1	Roseovarius pacificus	337701	Roseovarius pacificus	337701	95.55	95	conclusive	91.62	96.07	337701	species-match
GCA_014359645.1	Oceanibaculum nanhaiense	1909734	Oceanibaculum nanhaiense	1909734	98.89	95	conclusive	79.68	98.77	1909734	species-match
GCA_946499745.1	Angelakisella massiliensis	1871018	Angelakisella massiliensis	1871018	98.79	95	conclusive	93.3	98.8	1871018	species-match
GCA_903064715.1	Methylomonas albis	1854563	Methylomonas albis	1854563	100	95	conclusive	96.34	100	1854563	species-match
GCA_938029345.1	Collinsella provencensis	1937461	Collinsella provencensis	1937461	97.56	95	conclusive	71.85	96.97	1937461	species-match
GCA_947252795.1	Helcococcus sueciensis	241555	Helcococcus sueciensis	241555	98.9	95	conclusive	93.53	98.82	241555	species-match
GCA_021261415.1	Bradyrhizobium diazoefficiens	1355477	Bradyrhizobium diazoefficiens	1355477	98.85	95	conclusive	99.69	98.81	1355477	species-match
GCA_021056165.1	Chlamydia trachomatis	813	Chlamydia trachomatis	813	99.7	95	conclusive	94.05	99.08	813	species-match
GCA_947040735.1	Exiguobacterium sibiricum	332410	Exiguobacterium artemiae	340145	99	95	inconclusive	65.54	97.07	332410	species-match
GCA_024764955.1	Scandinavium manionii	2926520	Scandinavium manionii	2926520	99.45	95	inconclusive	100	99.56	2926520	species-match
GCA_023838445.1	Streptomyces spororaveus	284039	Streptomyces spororaveus	284039	99.77	95	conclusive	100	99.69	284039	species-match
GCA_949416215.1	Limosilactobacillus equigenerosi	417373	Limosilactobacillus equigenerosi	417373	97.46	95	conclusive	68.16	97.5	417373	species-match
GCA_003531465.1	Marinobacter nauticus	2743	Marinobacter nauticus	2743	96.77	95	conclusive	80.98	96.73	2743	species-match
GCA_002909365.1	Cryobacterium zongtaii	1259217	Cryobacterium zongtaii	1259217	96.1	95	conclusive	99.11	96.55	1259217	species-match
GCA_000620345.1	Salinispora tropica CNT250	168695	Salinispora tropica	168695	99.59	95	conclusive	98.31	99.54	168695	species-match
GCA_015477465.1	Nocardia elegans	300029	Nocardia elegans	300029	99.25	95	inconclusive	87.3	99.4	300029	species-match
GCA_900197765.1	Helicobacter acinonychis	212	Helicobacter acinonychis	212	99.86	95	conclusive	99.52	99.79	212	species-match
GCA_018705825.1	Polynucleobacter paneuropaeus	2527775	Polynucleobacter paneuropaeus	2527775	98.7	95	conclusive	90.68	98.59	2527775	species-match
GCA_900014985.1	Kocuria varians	1272	Kocuria varians	1272	99.6	95	conclusive	99.77	99.61	1272	species-match
GCA_000180055.1	Streptococcus downei F0415	1317	Streptococcus downei	1317	99.78	95	conclusive	99.52	99.65	1317	species-match
GCA_028736055.1	Arthrobacter agilis	37921	Arthrobacter agilis	37921	97.75	95	conclusive	99.47	97.69	37921	species-match
GCA_001670625.2	Riemerella anatipestifer	34085	Riemerella anatipestifer	34085	99.22	95	conclusive	98.99	99.08	34085	species-match
GCA_014897205.1	Staphylococcus succinus	61015	Staphylococcus succinus subsp. succinus	61015	97.9	95	inconclusive	99.81	97.93	61015	species-match
GCA_030687555.1	Pseudomonas fluorescens	294	Pseudomonas fluorescens	294	99.43	95	conclusive	99.63	99.47	294	species-match
GCA_036880665.1	Sphingomonas sanguinis	33051	Sphingomonas sanguinis	33051	99.6	94.5	conclusive	99.09	99.91	33051	species-match
GCA_026651065.1	Pseudomonas furukawaii	1149133	Pseudomonas furukawaii	1149133	98.8	95	conclusive	99.68	98.86	1149133	species-match
GCA_947381655.1	Limosilactobacillus ingluviei	148604	Limosilactobacillus ingluviei	148604	96.98	95	conclusive	98.37	97.5	148604	species-match
GCA_025908515.1	Weissella ceti	759620	Weissella ceti	759620	99.98	95	conclusive	88.86	99.98	759620	species-match
GCA_032054965.1	Stenotrophomonas chelatiphaga	517011	Stenotrophomonas chelatiphaga	517011	97.77	95	conclusive	93.19	97.81	517011	species-match
GCA_009429125.1	Luteimicrobium xylanilyticum	1133546	Luteimicrobium xylanilyticum	1133546	100	95	conclusive	100	99.99	1133546	species-match
GCA_020560385.1	Eubacterium callanderi	53442	Eubacterium callanderi	53442	99.48	95	conclusive	99.36	99.7	53442	species-match
GCA_000317265.1	Chlorogloeopsis fritschii PCC 9212	1124	Chlorogloeopsis fritschii	1124	99.96	95	conclusive	99.7	99.96	1124	species-match
GCA_013113805.1	Vibrio coralliilyticus	190893	Vibrio coralliilyticus	190893	97.42	95	conclusive	99.37	97.34	190893	species-match
GCA_032013885.1	Achromobacter insuavis	1287735	Achromobacter insuavis	1287735	99.19	95	conclusive	86.4	99.35	1287735	species-match
GCA_037924495.1	Hydrogenobacter thermophilus	940	Hydrogenobacter thermophilus	940	98.59	95	conclusive	84.33	98.3	940	species-match
GCA_034424055.1	Streptomyces murinus	33900	Streptomyces griseofuscus	146922	97.33	95	inconclusive	99.91	97.21	33900	species-match
GCA_029265215.1	Avrilella dinanensis	2008672	Avrilella dinanensis	2008672	97.4	95	conclusive	99.35	97.13	2008672	species-match
GCA_018881935.1	Polynucleobacter wuianus	1743168	Polynucleobacter wuianus	1743168	98.26	95	conclusive	97.43	97.53	1743168	species-match
GCA_007990365.1	Leptotrichia trevisanii	109328	Leptotrichia trevisanii	109328	98.79	95	conclusive	99.55	98.67	109328	species-match
GCA_949502205.1	Sporofaciens musculi	2681861	Sporofaciens musculi	2681861	99.01	95	conclusive	82.75	99.02	2681861	species-match
GCA_030418525.1	Pandoraea capi	2508286	Pandoraea capi	2508286	97.57	95	conclusive	99.94	97.64	2508286	species-match
GCA_024199785.1	Bradyrhizobium cajani	1928661	Bradyrhizobium cajani	1928661	99.99	95	conclusive	99.53	99.99	1928661	species-match
GCA_014252945.1	Streptomyces mexicanus	178566	Streptomyces mexicanus	178566	96.27	95	conclusive	100	96.24	178566	species-match
GCA_003346755.1	Malaciobacter halophilus	197482	Malaciobacter halophilus	197482	99.99	95	conclusive	99.63	99.99	197482	species-match
GCA_001458275.1	Thalassovita autumnalis	2072972	Thalassovita autumnalis	2072972	99.92	95	conclusive	99.39	99.94	2072972	species-match
GCA_019780885.1	Azospirillum formosense	861533	Azospirillum formosense	861533	100	95	conclusive	95.64	99.99	861533	species-match
GCA_030552025.1	Brachyspira innocens	13264	Brachyspira innocens	13264	98.1	95	conclusive	97.78	98.06	13264	species-match
GCA_938030715.1	Pannonibacter indicus	466044	Pannonibacter indicus	466044	99.8	95	conclusive	88.93	99.74	466044	species-match
GCA_008803015.1	Streptococcus ratti	1341	Streptococcus ratti	1341	99.99	95	conclusive	100	99.97	1341	species-match
GCA_001642775.1	Pseudohongiella nitratireducens	1768907	Pseudohongiella nitratireducens	1768907	100	95	conclusive	91.56	99.99	1768907	species-match
GCA_900103685.1	Eubacterium ruminantium	42322	Eubacterium ruminantium	42322	99.99	95	conclusive	99.36	99.99	42322	species-match
GCA_027689295.1	Microbacterium algeriense	2615184	Microbacterium algeriense	2615184	98.91	95	conclusive	97.86	98.95	2615184	species-match
GCA_036448775.1	Sphingomonas aquatilis	93063	Sphingomonas aquatilis	93063	96.04	95	inconclusive	99.76	96	93063	species-match
GCA_030547985.1	Pseudoalteromonas carrageenovora	227	Pseudoalteromonas carrageenovora	227	98.82	95	conclusive	100	98.67	227	species-match
GCA_029219845.1	Roseburia porci	2605790	Roseburia porci	2605790	99.34	95	conclusive	81.85	99.42	2605790	species-match
GCA_009268135.1	Komagataeibacter medellinensis	1177712	Komagataeibacter medellinensis	1177712	98.92	95	conclusive	99.43	98.97	1177712	species-match
GCA_022487465.1	Mesorhizobium jarvisii	1777867	Mesorhizobium jarvisii	1777867	99	95	conclusive	99.87	99.02	1777867	species-match
GCA_028473685.1	Paraburkholderia bryophila	420952	Paraburkholderia bryophila	420952	96.87	95	conclusive	99.94	96.82	420952	species-match
GCA_028751685.1	Microbacterium luteolum	69367	Microbacterium luteolum	69367	100	95	conclusive	97.92	99.99	69367	species-match
GCA_902375225.1	Bacteroides neonati	1347393	Bacteroides neonati	1347393	100	95	conclusive	99.29	99.99	1347393	species-match
GCA_001614305.1	Weissella halotolerans	1615	Pediococcus pentosaceus	1255	98.75	95	inconclusive	69.15	98.66	1615	species-match
GCA_002287505.1	Corynebacterium glaucum	187491	Corynebacterium glaucum	187491	97.16	95	conclusive	99.04	96.53	187491	species-match
GCA_937863025.1	Tepidiphilus thermophilus	876478	Tepidiphilus thermophilus	876478	98.95	95	conclusive	62.47	98.75	876478	species-match
GCA_040300645.1	Streptomyces rubradiris	285531	Streptomyces rubradiris	285531	99.99	95	inconclusive	99.15	99.98	285531	species-match
GCA_963558695.1	Blautia argi	1912897	Blautia argi	1912897	99.4	95	conclusive	93.32	99.7	1912897	species-match
GCA_000512145.2	Borrelia parkeri HR1	141	Borrelia parkeri	141	99.67	95	inconclusive	99.91	99.69	141	species-match
GCA_025122405.1	Latilactobacillus curvatus	28038	Latilactobacillus curvatus	28038	99.35	95	conclusive	98.69	99.47	28038	species-match
GCA_023150435.1	Elstera cyanobacteriorum	2022747	Elstera cyanobacteriorum	2022747	97.4	95	conclusive	97.55	97.36	2022747	species-match
GCA_011752015.1	Canibacter zhoujuaniae	2708343	Canibacter zhoujuaniae	2708343	98.75	95	conclusive	92.35	98.78	2708343	species-match
GCA_014678925.1	Geobacillus zalihae	213419	Geobacillus zalihae	213419	98.39	96.5	inconclusive	99.12	98.2	213419	species-match
GCA_040139625.1	Proteus cibi	2050966	Proteus cibi	2050966	99.18	95	conclusive	84.31	99.3	2050966	species-match
GCA_004330745.1	Rhizobium pisi	574561	Rhizobium pisi	574561	99.95	95	inconclusive	99.94	99.98	574561	species-match
GCA_902375525.1	Rubeoparvulum massiliense	1631346	Rubeoparvulum massiliense	1631346	100	95	conclusive	91.97	100	1631346	species-match
GCA_027627555.1	Mycoplasmopsis edwardii	53558	Mycoplasmopsis edwardii	53558	98.12	95	conclusive	100	98.02	53558	species-match
GCA_024460045.1	Lactonifactor longoviformis	341220	Lactonifactor longoviformis	341220	92.95	93.5	below_threshold	88.42	93.6	341220	species-match
GCA_963508665.1	Cardiobacterium hominis	2718	Cardiobacterium hominis	2718	97.63	95	conclusive	45.72	96.5	2718	species-match
GCA_021728505.1	Neisseria lisongii	2912188	Neisseria lisongii	2912188	97.81	95	conclusive	97.95	97.94	2912188	species-match
GCA_000306395.2	Leptospira kirschneri str. 200802841	29507	Leptospira kirschneri	29507	99.33	95	conclusive	74.46	99.35	29507	species-match
GCA_029872135.1	Aminobacter anthyllidis	1035067	Aminobacter anthyllidis	1035067	97.68	95	conclusive	99.38	97.6	1035067	species-match
GCA_031996765.1	Enterococcus italicus	246144	Enterococcus italicus	246144	97.96	95	conclusive	85.82	97.8	246144	species-match
GCA_000476695.1	Helicobacter pylori SA158C	210	Helicobacter pylori	210	94.41	91	conclusive	99.13	93.93	210	species-match
GCA_031970255.1	Neoroseomonas oryzicola	535904	Neoroseomonas oryzicola	535904	97.66	95	conclusive	64.19	97.32	535904	species-match
GCA_946891315.1	Aerococcus christensenii	87541	Aerococcus christensenii	87541	99.31	95	conclusive	55.91	99.36	87541	species-match
GCA_034181065.1	Campylobacter sputorum	206	Campylobacter sputorum	206	98.18	95	conclusive	99.1	97.94	206	species-match
GCA_021605675.1	Pseudomonas gessardii	78544	Pseudomonas gessardii	78544	98.29	95	conclusive	99.81	98.32	78544	species-match
GCA_021385055.1	Mycoplasmopsis agalactiae	2110	Mycoplasmopsis agalactiae	2110	99.83	91.5	conclusive	99.05	99.87	2110	species-match
GCA_036570965.1	Kocuria flava	446860	Kocuria flava	446860	97.85	95	conclusive	99.77	97.72	446860	species-match
GCA_963922265.1	Cellulophaga tyrosinoxydans	504486	Cellulophaga tyrosinoxydans	504486	97.33	95	conclusive	83.57	97.45	504486	species-match
GCA_018067185.1	Sulfitobacter litoralis	335975	Sulfitobacter litoralis	335975	99.54	95	conclusive	89.84	99.55	335975	species-match
GCA_040303945.1	Streptomyces goshikiensis	1942	Streptomyces goshikiensis	1942	97.65	95	conclusive	99.96	97.33	1942	species-match
GCA_003452855.1	Haliea salexigens	287487	Haliea salexigens	287487	97.35	95	conclusive	72.17	97.7	287487	species-match
GCA_012972105.1	Mesorhizobium japonicum	2066070	Mesorhizobium japonicum	2066070	98.65	95	conclusive	100	98.63	2066070	species-match
GCA_030297115.1	Marinobacter shengliensis	1389223	Marinobacter shengliensis	1389223	97.81	95	conclusive	98.76	97.51	1389223	species-match
GCA_024809495.1	Gordonia amarae	36821	Gordonia amarae	36821	100	95	conclusive	100	99.99	36821	species-match
GCA_003514485.1	Porphyromonas gingivalis	837	Porphyromonas gingivalis	837	99.99	95	conclusive	82.74	99.99	837	species-match
GCA_000971415.1	Demequina maris	1638982	Demequina maris	1638982	96.68	95	conclusive	100	96.62	1638982	species-match
GCA_022267375.1	Leptospira sanjuanensis	2879643	Leptospira sanjuanensis	2879643	99.18	95	conclusive	83.59	99.24	2879643	species-match
GCA_029579715.1	Thermoleptolyngbya sichuanensis XZ-Cy5	2885951	Thermoleptolyngbya sichuanensis	2885951	98.49	95	conclusive	86.96	98.05	2885951	species-match
GCA_004137785.1	Pectobacterium zantedeschiae	2034769	Pectobacterium zantedeschiae	2034769	98.51	95	conclusive	98.62	98.6	2034769	species-match
GCA_037055255.1	Burkholderia pyrrocinia	60550	Burkholderia pyrrocinia	60550	98.97	95	conclusive	100	98.98	60550	species-match
GCA_902807015.1	Chlamydiifrater volucris	2681470	Chlamydiifrater volucris	2681470	99.78	95	conclusive	95.85	99.61	2681470	species-match
GCA_002153445.1	Evansella clarkii	79879	Evansella clarkii	79879	98.43	95	conclusive	99.35	98.36	79879	species-match
GCA_002736005.1	Cyanobacterium aponinum IPPAS B-1201	379064	Cyanobacterium aponinum	379064	98.61	95	conclusive	99.37	98.62	379064	species-match
GCA_000012665.1	Oleidesulfovibrio alaskensis G20	58180	Oleidesulfovibrio alaskensis	58180	99.32	95	conclusive	99.02	99.38	58180	species-match
GCA_018829585.1	Acidomonas methanolica	437	Acidomonas methanolica	437	99.87	95	conclusive	100	99.81	437	species-match
GCA_017168015.1	Pseudomonas oleovorans	301	Pseudomonas oleovorans	301	97.73	95	inconclusive	98.81	97.33	301	derived-species-match
GCA_023101165.1	Microbacterium sufflavum	2851649	Microbacterium sufflavum	2851649	98.86	95	conclusive	98.75	98.97	2851649	species-match
GCA_004337355.1	Cytobacillus praedii	1742358	Cytobacillus praedii	1742358	99.21	95	conclusive	99.35	99.22	1742358	species-match
GCA_039673625.1	Brevundimonas pondensis	2774189	Brevundimonas pondensis	2774189	98.07	95	conclusive	99.54	97.83	2774189	species-match
GCA_038368295.1	Trueperella pyogenes	1661	Trueperella pyogenes	1661	99.13	95	conclusive	100	99.2	1661	species-match
GCA_015262225.1	Hoylesella nanceiensis	425941	Hoylesella nanceiensis	425941	97.01	95	conclusive	97.46	96.93	425941	species-match
GCA_002173775.1	Acetobacter ascendens	481146	Acetobacter ascendens	481146	98.35	95	conclusive	98.91	98.74	481146	species-match
GCA_904846035.1	Psychrobacter aestuarii	556327	Psychrobacter aestuarii	556327	100	95	conclusive	97.92	99.99	556327	species-match
GCA_024704835.1	Parapedobacter tibetensis	2972951	Parapedobacter tibetensis	2972951	99.99	95	conclusive	97.19	99.97	2972951	species-match
GCA_030373805.1	Lactobacillus gallinarum	52242	Lactobacillus gallinarum	52242	98.84	95	conclusive	97.69	98.45	52242	species-match
GCA_016894325.1	Glutamicibacter protophormiae	37930	Glutamicibacter protophormiae	37930	97.82	95	conclusive	99.74	97.77	37930	species-match
GCA_013376495.1	Desulfolutivibrio sulfoxidireducens	2773299	Desulfolutivibrio sulfoxidireducens	2773299	99.32	95	conclusive	98.4	99.36	2773299	species-match
GCA_963887565.1	Brasilonema bromeliae SPC951	383615	Brasilonema bromeliae	383615	100	95	conclusive	89.31	99.96	383615	species-match
GCA_948577305.1	Helicobacter rodentium	59617	Helicobacter rodentium	59617	98.38	95	conclusive	95.26	98.43	59617	species-match
GCA_023277195.1	Pseudomonas moorei	395599	Pseudomonas moorei	395599	98.19	95	conclusive	100	98.34	395599	species-match
GCA_963528025.1	Microbacterium dextranolyticum	36806	Microbacterium dextranolyticum	36806	98.73	95	conclusive	86.06	98.7	36806	species-match
GCA_900110905.1	Basfia succiniciproducens	653940	Basfia succiniciproducens	653940	98.72	95	conclusive	99.66	98.88	653940	species-match
GCA_007097425.1	Corynebacterium hiratae	3139423	Corynebacterium hiratae	3139423	96.75	95	conclusive	98.68	96.67	3139423	species-match
GCA_032465555.1	Saccharothrix longispora	33920	Saccharothrix yanglingensis	659496	97.58	95	inconclusive	100	97.43	33920	species-match
GCA_009685195.1	Methylocystis parvus	134	Methylocystis parvus	134	100	95	conclusive	92.7	99.99	134	species-match
GCA_014697335.1	Anabaena cylindrica FACHB-243	1165	Anabaena cylindrica	1165	99.98	95	conclusive	99.14	99.99	1165	species-match
GCA_964011615.1	Mesoflavibacter zeaxanthinifaciens	393060	Mesoflavibacter zeaxanthinifaciens subsp. sabulilitoris	393060	97.21	95	conclusive	87.3	97.16	393060	species-match
GCA_029076465.1	Adlercreutzia rubneri	2916441	Adlercreutzia rubneri	2916441	97.7	95	inconclusive	96.22	97.83	2916441	species-match
GCA_003025425.1	Photobacterium iliopiscarium	56192	Photobacterium iliopiscarium	56192	98.97	95	conclusive	96.48	99.06	56192	species-match
GCA_904846445.1	Psychrobacter submarinus	154108	Psychrobacter submarinus	154108	97.86	95	conclusive	98.48	97.56	154108	species-match
GCA_002555305.1	Bacillus wiedmannii	1890302	Bacillus pretiosus	2983392	96.96	95	inconclusive	99.41	96.39	1890302	species-match
GCA_020149575.1	Aeromonas rivuli	648794	Aeromonas rivuli	648794	98.23	95	conclusive	97.43	98.26	648794	species-match
GCA_018861565.1	Clostridium algidicarnis	37659	Clostridium algidicarnis	37659	98.25	95	conclusive	98.76	98.46	37659	species-match
GCA_900182805.1	Roseibium denhamense	76305	Roseibium denhamense	76305	100	95	conclusive	99.86	99.99	76305	species-match
GCA_006494695.1	Mycoplasma nasistruthionis	353852	Mycoplasma nasistruthionis	353852	98.33	95	conclusive	93.23	98.13	353852	species-match
GCA_013177355.1	Xanthomonas axonopodis pv. vasculorum	53413	Xanthomonas axonopodis	53413	97.93	95	conclusive	89.04	98.06	53413	species-match
GCA_963665805.1	Labilibaculum manganireducens	1940525	Labilibaculum manganireducens	1940525	98.54	95	conclusive	98.4	98.68	1940525	species-match
GCA_026342895.1	Streptomyces atratus	1893	Streptomyces atratus	1893	95.51	95	conclusive	99.62	96.2	1893	species-match
GCA_040301905.1	Nonomuraea wenchangensis	568860	Nonomuraea wenchangensis	568860	98.05	95	inconclusive	94.46	98.11	568860	species-match
GCA_030512175.1	Paeniglutamicibacter sulfureus	43666	Paeniglutamicibacter sulfureus	43666	98.19	95	conclusive	99.31	98.4	43666	species-match
GCA_963527815.1	Neisseria bacilliformis	267212	Neisseria bacilliformis	267212	98.79	95	conclusive	91.56	98.4	267212	species-match
GCA_030441915.1	Enterococcus spodopteracolus	3034501	Enterococcus spodopteracolus	3034501	99.97	95	inconclusive	99.15	99.99	3034501	species-match
GCA_023155215.1	Corynebacterium meridianum	2765363	Corynebacterium meridianum	2765363	99.45	95	conclusive	99.46	99.46	2765363	species-match
GCA_014217765.1	Rhodococcus triatomae	300028	Rhodococcus triatomae	300028	100	95	conclusive	98.43	99.99	300028	species-match
GCA_018739645.1	Bacillus mycoides	1405	Bacillus mycoides	1405	97.77	95	conclusive	99.41	97.6	1405	species-match
GCA_039677785.1	Chromobacterium piscinae	686831	Chromobacterium piscinae	686831	98.83	95	conclusive	98.88	98.72	686831	species-match
GCA_004150225.1	Flagellimonas olearia	552546	Flagellimonas olearia	552546	96.06	95	conclusive	99.68	96.28	552546	species-match
GCA_012510795.1	Corynebacterium humireducens	1223514	Corynebacterium humireducens	1223514	97.67	95	conclusive	96.1	97.41	1223514	species-match
GCA_002111625.1	Lonsdalea iberica	1082703	Lonsdalea iberica	1082703	99.01	95	conclusive	99.59	99.01	1082703	species-match
GCA_963893035.1	Photorhabdus noenieputensis	1208607	Photorhabdus noenieputensis	1208607	100	95	conclusive	96.56	99.99	1208607	species-match
GCA_009706845.1	Streptococcus uberis	1349	Streptococcus uberis	1349	98.85	95	conclusive	100	99.12	1349	species-match
GCA_903797675.1	Comamonas testosteroni ATCC 11996	285	Comamonas testosteroni	285	100	95	conclusive	98.92	99.99	285	species-match
GCA_040298965.1	Streptomyces humidus	52259	Streptomyces humidus	52259	99.77	95	conclusive	100	99.67	52259	species-match
GCA_031624975.1	Microbacterium imperiale	33884	Microbacterium imperiale	33884	100	95	conclusive	98.75	99.99	33884	species-match
GCA_900197655.1	Helicobacter salomonis	56878	Helicobacter salomonis	56878	99.89	95	conclusive	98.42	99.99	56878	species-match
GCA_938042165.1	Scardovia inopinata	78259	Scardovia inopinata	78259	98.34	95	conclusive	97.66	98.09	78259	species-match
GCA_036867015.1	Salinimicrobium catena	390640	Salinimicrobium catena	390640	97.55	95	conclusive	82.54	96.64	390640	species-match
GCA_009659615.1	Pseudomonas haemolytica	2600065	Pseudomonas haemolytica	2600065	98.97	95	conclusive	100	98.93	2600065	species-match
GCA_944389825.1	Victivallis vadensis	172901	Victivallis vadensis	172901	99.05	95	conclusive	98.28	99.25	172901	species-match
GCA_032066085.1	Achromobacter animicus	1389935	Achromobacter animicus	1389935	97.52	96.49	conclusive	93.63	97.65	1389935	species-match
GCA_016027435.1	Burkholderia oklahomensis	342113	Burkholderia oklahomensis	342113	99.33	95	conclusive	100	99.25	342113	species-match
GCA_945952385.1	Chitinibacter tainanensis	230667	Chitinibacter tainanensis	230667	96.34	95	conclusive	99.03	96.52	230667	species-match
GCA_947498035.1	Winogradskyella flava	1884876	Winogradskyella flava	1884876	97.7	95	conclusive	99.68	97.69	1884876	species-match
GCA_005818885.1	Mariprofundus erugo	2528639	Mariprofundus erugo	2528639	98.9	95	conclusive	84.59	98.99	2528639	species-match
GCA_900455715.1	Pseudomonas mendocina	300	Pseudomonas mendocina	300	98.26	95	conclusive	98.12	97.92	300	species-match
GCA_943913665.1	Gordonia otitidis	249058	Gordonia otitidis	249058	99.91	95	conclusive	98.41	99.97	249058	species-match
GCA_904846335.1	Psychrobacter luti	198481	Psychrobacter luti	198481	100	95	conclusive	98.99	99.99	198481	species-match
GCA_963869285.1	Polaromonas jejuensis NBRC 106434	457502	Polaromonas jejuensis	457502	100	95	conclusive	96.96	100	457502	species-match
GCA_947488915.1	Propioniciclava sinopodophylli	1837344	Propioniciclava sinopodophylli	1837344	97.9	95	conclusive	97.76	98.03	1837344	species-match
GCA_900156275.1	Bacillus altitudinis	293387	Bacillus altitudinis	293387	98.47	95	conclusive	99.41	98.49	293387	species-match
GCA_026692645.1	Streptococcus dysgalactiae	1334	Streptococcus dysgalactiae	1334	96.58	95	conclusive	96.02	96.71	1334	species-match
GCA_006517755.1	Oecophyllibacter saccharovorans	2558360	Oecophyllibacter saccharovorans	2558360	97.68	95	conclusive	95.37	97.43	2558360	species-match
GCA_018424645.1	Halomonas litopenaei	2109328	Halomonas litopenaei	2109328	98.33	95	conclusive	99.9	98.3	2109328	species-match
GCA_030532605.1	Neisseria animaloris	326522	Neisseria animaloris	326522	98.32	95	conclusive	65.76	98.11	326522	species-match
GCA_900108885.1	Azotobacter beijerinckii	170623	Azotobacter beijerinckii	170623	98.3	95	conclusive	78.07	98.44	170623	species-match
GCA_905220755.1	Paraburkholderia domus	2793075	Paraburkholderia domus	2793075	99.45	95	conclusive	99.72	99.54	2793075	species-match
GCA_030229315.1	Corynebacterium kefirresidentii	1979527	Corynebacterium kefirresidentii	1979527	96.38	95	conclusive	99.9	96.12	1979527	species-match
GCA_946228315.1	Serratia ficaria	61651	Serratia ficaria	61651	99.63	95	conclusive	99.77	99.71	61651	species-match
GCA_032085815.1	Brevundimonas bullata	13160	Brevundimonas bullata	13160	96.39	95	conclusive	90.46	96.2	13160	species-match
GCA_035793135.1	Enterobacter huaxiensis	2494702	Enterobacter huaxiensis	2494702	99.08	95	conclusive	99.52	99.13	2494702	species-match
GCA_018919245.1	Corynebacterium aurimucosum	169292	Corynebacterium aurimucosum	169292	97.44	95	conclusive	88.03	97.03	169292	species-match
GCA_001582005.1	Mycolicibacterium phlei DSM 43070	1771	Mycolicibacterium phlei	1771	99.99	95	conclusive	100	99.97	1771	species-match
GCA_030811315.1	Rhizobium tibeticum	501024	Rhizobium tibeticum	501024	98.99	95	inconclusive	99.71	99.07	501024	species-match
GCA_037347395.1	Anaerotignum faecicola	2358141	Anaerotignum faecicola	2358141	97.97	95	conclusive	90.68	98.07	2358141	species-match
GCA_017493175.3	Bradyrhizobium quebecense	2748629	Bradyrhizobium quebecense	2748629	98.36	95	conclusive	99.85	98.21	2748629	species-match
GCA_036959355.1	Corynebacterium pseudotuberculosis	1719	Corynebacterium pseudotuberculosis	1719	99.99	95	conclusive	99.67	99.97	1719	species-match
GCA_001077755.1	Mycobacterium heckeshornense	110505	Mycobacterium heckeshornense	110505	99.9	95	conclusive	97.9	99.85	110505	species-match
GCA_032479095.1	Veillonella parvula	29466	Veillonella parvula	29466	96.24	95	inconclusive	94.63	96.06	29466	species-match
GCA_011106835.1	Shewanella chilikensis	558541	Shewanella chilikensis	558541	98.96	95	conclusive	99.84	98.86	558541	species-match
GCA_020310005.1	Salegentibacter mishustinae	270918	Salegentibacter mishustinae	270918	96.34	95	conclusive	100	96.09	270918	species-match
GCA_023150255.1	Sphaerotilus sulfidivorans	639200	Sphaerotilus sulfidivorans	639200	98.11	95	conclusive	99.97	97.96	639200	species-match
GCA_902388165.1	Cardiobacterium valvarum	194702	Cardiobacterium valvarum	194702	96.68	95	conclusive	98.01	96.69	194702	species-match
GCA_963972245.1	Allopontixanthobacter confluentis	1849021	Allopontixanthobacter confluentis	1849021	96.66	95	conclusive	56.43	96.46	1849021	species-match
GCA_020171845.1	Cytobacillus kochii	859143	Cytobacillus kochii	859143	96.98	95	conclusive	99.35	97.12	859143	species-match
GCA_947488315.1	Shewanella algicola	640633	Shewanella algicola	640633	98.76	95	conclusive	99.29	98.86	640633	species-match
GCA_035998165.1	Tianweitania sediminis	1502156	Tianweitania sediminis	1502156	98.59	95	conclusive	70.9	98.81	1502156	species-match
GCA_003626545.1	Micromonospora musae	1894970	Micromonospora musae	1894970	99.22	95	conclusive	94.37	99.19	1894970	species-match
GCA_034425235.1	Enterococcus cecorum	44008	Enterococcus cecorum	44008	97.76	95	conclusive	95.53	97.7	44008	species-match
GCA_013530495.1	Exiguobacterium alkaliphilum	1428684	Exiguobacterium alkaliphilum	1428684	98.09	95	conclusive	81.03	97.53	1428684	species-match
GCA_040299905.1	Streptomyces spiralis	66376	Streptomyces spiralis	66376	99.96	95	conclusive	97.89	99.95	66376	species-match
GCA_013303035.1	Legionella micdadei	451	Legionella micdadei	451	99.78	95	conclusive	99.24	99.8	451	species-match
GCA_018972145.1	Ruegeria pomeroyi	89184	Ruegeria pomeroyi	89184	100	95	conclusive	96.54	99.99	89184	species-match
GCA_963876825.1	Xenorhabdus stockiae	351614	Xenorhabdus stockiae	351614	100	95	conclusive	94.43	100	351614	species-match
GCA_032570475.1	Peptoniphilus harei	54005	Peptoniphilus harei	54005	97.06	95	conclusive	97.29	96.77	54005	species-match
GCA_003507845.1	Erwinia persicina	55211	Erwinia persicina	55211	99.55	95	conclusive	74.97	99.63	55211	species-match
GCA_024460865.1	Neglectibacter timonensis	1776382	Neglectibacter timonensis	1776382	99.49	95	conclusive	99.07	99.72	1776382	species-match
GCA_032208805.1	Pseudomonas corrugata	47879	Pseudomonas corrugata	47879	99.59	95	conclusive	99.68	99.5	47879	species-match
GCA_002983865.1	Roseobacter denitrificans	2434	Roseobacter denitrificans	2434	100	95	conclusive	99.37	99.99	2434	species-match
GCA_902860045.1	Achromobacter deleyi	1353891	Achromobacter deleyi	1353891	99.91	95	conclusive	97.11	99.95	1353891	species-match
GCA_004421025.1	Sphingobacterium psychroaquaticum	561061	Sphingobacterium psychroaquaticum	561061	99.08	95	conclusive	87.2	99.21	561061	species-match
GCA_028737375.1	Microbacterium thalli	3027921	Microbacterium thalli	3027921	99.35	95	conclusive	98.75	99.3	3027921	species-match
GCA_032580335.1	Cutibacterium granulosum	33011	Cutibacterium granulosum	33011	97.44	95	conclusive	96.74	96.99	33011	species-match
GCA_002442875.1	Halobacteriovorax marinus	97084	Halobacteriovorax marinus	97084	98.16	95	conclusive	98.28	98.14	97084	species-match
GCA_014896515.1	Hydrogenibacillus schlegelii	1484	Hydrogenibacillus schlegelii	1484	96.77	95	conclusive	90.89	96.43	1484	species-match
GCA_034651595.1	Methylobacterium durans	2202825	Methylobacterium durans	2202825	97.01	95	conclusive	99.68	97.07	2202825	species-match
GCA_036448475.1	Euzebya tangerina	591198	Euzebya tangerina	591198	100	95	conclusive	99.72	99.99	591198	species-match
GCA_036720115.1	Bacteroides reticulotermitis	1133319	Bacteroides reticulotermitis	1133319	98.73	95	conclusive	84.3	98.44	1133319	species-match
GCA_000687955.1	Clostridioides mangenotii LM2	1540	Metaclostridioides mangenotii	1540	97.57	94.5	conclusive	97.92	97.4	1540	species-match
GCA_001707465.1	Achromobacter insolitus	217204	Achromobacter insolitus	217204	99.13	95	conclusive	99.05	99.29	217204	species-match
GCA_018993965.2	Lactiplantibacillus pentosus	1589	Lactiplantibacillus pentosus	1589	97.81	95	conclusive	99.02	97.77	1589	species-match
GCA_017167445.1	Kocuria indica	1049583	Kocuria indica	1049583	98.22	95	conclusive	99.77	98.21	1049583	species-match
GCA_033550875.1	Rhodoferax ferrireducens	192843	Rhodoferax ferrireducens	192843	98.58	95	conclusive	99.54	98.68	192843	species-match
GCA_027659355.1	Microbacterium liquefaciens	33918	Microbacterium liquefaciens	33918	98.93	95	conclusive	99.11	99.26	33918	species-match
GCA_017847635.1	Spiroplasma ixodetis	2141	Spiroplasma ixodetis	2141	97.78	95	conclusive	87.32	97.07	2141	species-match
GCA_001216525.1	Mycobacteroides abscessus	36809	Mycobacteroides abscessus subsp. massiliense	36809	98.9	95	conclusive	97.2	98.86	36809	derived-species-match
GCA_032087155.1	Rhodospirillum rubrum	1085	Rhodospirillum rubrum	1085	99.97	95	conclusive	92.56	99.96	1085	species-match
GCA_034055775.1	Paenibacillus hunanensis	539262	Paenibacillus hunanensis	539262	96.5	95	conclusive	87.26	96.15	539262	species-match
GCA_024645265.1	Clostridium felsineum	36839	Clostridium felsineum	36839	98.57	95	conclusive	100	98.75	36839	species-match
GCA_001691475.1	Legionella jamestowniensis	455	Legionella jamestowniensis	455	99.08	95	conclusive	98.71	99.24	455	species-match
GCA_900079515.1	Shewanella woodyi	60961	Shewanella woodyi	60961	98.24	95	conclusive	99.84	98	60961	species-match
GCA_037619525.1	Achromobacter veterisilvae	2069367	Achromobacter veterisilvae	2069367	98.86	95	conclusive	96.92	99.01	2069367	species-match
GCA_963551805.1	Treponema maltophilum	51160	Treponema maltophilum	51160	97.4	95	conclusive	84.5	97.5	51160	species-match
GCA_030433735.1	Leifsonia williamsii	3035919	Leifsonia williamsii	3035919	100	95	conclusive	94.52	99.99	3035919	species-match
GCA_026798155.1	Vibrio barjaei	1676683	Vibrio barjaei	1676683	98.79	95	conclusive	99.56	98.83	1676683	species-match
GCA_003940785.1	Pseudomonas oryziphila	2894079	Pseudomonas oryziphila	2894079	98.22	95	inconclusive	99.68	98.22	2894079	species-match
GCA_040224355.1	Pectobacterium odoriferum	78398	Pectobacterium odoriferum	78398	99.17	95	inconclusive	96.97	99.16	78398	species-match
GCA_025150805.1	Granulicatella adiacens	46124	Granulicatella adiacens	46124	96.93	95	conclusive	94.98	96.29	46124	species-match
GCA_031583975.1	Paenibacillus taichungensis	484184	Paenibacillus taichungensis	484184	98.61	95	conclusive	99.72	98.6	484184	species-match
GCA_003426085.1	Paraliobacillus zengyii	2213194	Paraliobacillus zengyii	2213194	99.63	95	conclusive	92.47	99.63	2213194	species-match
GCA_008689755.1	Leuconostoc carnosum	1252	Leuconostoc carnosum	1252	99.48	95	conclusive	98.8	99.65	1252	species-match
GCA_902158595.1	Klebsiella spallanzanii	2587528	Klebsiella spallanzanii	2587528	99.02	95	conclusive	98	99.06	2587528	species-match
GCA_018066995.1	Marinobacter psychrophilus	330734	Marinobacter psychrophilus	330734	96.5	95	conclusive	99.1	96.87	330734	species-match
GCA_014282255.1	Spirosoma utsteinense	2585773	Spirosoma utsteinense	2585773	99.96	95	conclusive	95.39	99.97	2585773	species-match
GCA_963548075.1	Segatella oulorum	28136	Segatella oulorum	28136	97.19	95	conclusive	93.26	97.59	28136	species-match
GCA_023268495.1	Microbacterium marinum	421115	Microbacterium marinum	421115	98.7	95	conclusive	65.73	98.29	421115	species-match
GCA_000965765.1	Mycoplasmopsis gallinacea	29556	Mycoplasmopsis gallinacea	29556	96.48	95	conclusive	79.05	96.53	29556	species-match
GCA_000285415.1	Chromobacterium haemolyticum	394935	Chromobacterium haemolyticum	394935	96.21	95	conclusive	95.87	96.23	394935	species-match
GCA_020012155.1	Hymenobacter psoromatis	1484116	Hymenobacter psoromatis	1484116	100	95	conclusive	88.91	99.99	1484116	species-match
GCA_963675105.1	Desulfogranum marinum	453220	Desulfogranum marinum	453220	98.9	95	conclusive	98.21	98.94	453220	species-match
GCA_017795185.1	Pseudooceanicola nitratireducens	517719	Pseudooceanicola nitratireducens	517719	97.28	95	conclusive	99.12	96.97	517719	species-match
GCA_022627895.1	Caballeronia zhejiangensis	871203	Caballeronia zhejiangensis	871203	99.32	95	conclusive	99.94	99.45	871203	species-match
GCA_001187615.2	Thermoactinomyces vulgaris	2026	Thermoactinomyces vulgaris	2026	99.5	95	conclusive	79.63	99.47	2026	species-match
GCA_030546435.1	Paenarthrobacter aurescens	43663	Paenarthrobacter aurescens	43663	100	95	conclusive	99.54	99.99	43663	species-match
GCA_029872115.1	Aquamicrobium lusatiense	89772	Aquamicrobium lusatiense	89772	96.46	95	conclusive	98.71	96.53	89772	species-match
GCA_032073445.1	Rhizobium rhizoryzae	451876	Rhizobium rhizoryzae	451876	99.05	95	conclusive	98.02	99.03	451876	species-match
GCA_028751585.1	Streptomyces lavenduligriseus	67315	Streptomyces lavenduligriseus	67315	99.39	95	inconclusive	100	99.36	67315	species-match
GCA_036324325.1	Methylophaga thalassica	40223	Methylophaga aminisulfidivorans	230105	97.68	95	inconclusive	98.79	96.95	40223	species-match
GCA_963521975.1	Empedobacter tilapiae	2491114	Empedobacter tilapiae	2491114	98.97	95	conclusive	99.5	99	2491114	species-match
GCA_015261925.1	Prevotella pallens	60133	Prevotella pallens	60133	98.5	95	conclusive	98.14	98.44	60133	species-match
GCA_002999255.1	Mesoplasma florum	2151	Mesoplasma florum	2151	98.71	95	inconclusive	100	99.1	2151	species-match
GCA_036400515.1	Avibacterium paragallinarum	728	Avibacterium paragallinarum	728	97.39	95	conclusive	99.66	96.81	728	species-match
GCA_902385695.1	Kurthia senegalensis	1033740	Kurthia senegalensis	1033740	99.99	95	conclusive	83.43	100	1033740	species-match
GCA_029868245.1	Nocardia abscessus	120957	Nocardia abscessus	120957	97.52	95	inconclusive	98.83	97.68	120957	species-match
GCA_030268245.1	Dyadobacter frigoris	2576211	Dyadobacter frigoris	2576211	99.66	95	conclusive	94.54	99.62	2576211	species-match
GCA_001664265.1	Rhizobium esperanzae	1967781	Rhizobium esperanzae	1967781	96.09	95	conclusive	99.61	96.08	1967781	species-match
GCA_013321035.1	Rhizobium rhizogenes	359	Rhizobium rhizogenes	359	99.36	95	conclusive	99.94	99.63	359	species-match
GCA_032561155.1	Bifidobacterium scardovii	158787	Bifidobacterium scardovii	158787	99.12	95	conclusive	97.82	99.19	158787	species-match
GCA_017304115.1	Hyphomicrobium denitrificans	53399	Hyphomicrobium denitrificans	53399	96.52	95	conclusive	71.41	96.53	53399	species-match
GCA_018729355.1	Gemmobacter fulvus	2840474	Gemmobacter fulvus	2840474	100	95	conclusive	99.41	99.99	2840474	species-match
GCA_040166795.1	Clostridium autoethanogenum	84023	Clostridium autoethanogenum	84023	100	95	inconclusive	98.76	99.99	84023	species-match
GCA_002204825.1	Flavobacterium covae	2906076	Flavobacterium covae	2906076	99.49	95	conclusive	98.28	99.49	2906076	species-match
GCA_002384805.1	Advenella kashmirensis	310575	Advenella kashmirensis	310575	98.84	95	conclusive	82	98.99	310575	species-match
GCA_026192895.1	Verminephrobacter eiseniae	364317	Verminephrobacter eiseniae	364317	98.46	95	conclusive	97.14	98.51	364317	species-match
GCA_020540525.1	Weissella cibaria	137591	Weissella cibaria	137591	98.46	93.78	conclusive	98.83	98.51	137591	species-match
GCA_008726405.1	Lactobacillus mulieris	2508708	Lactobacillus mulieris	2508708	99.96	95	conclusive	98.71	99.94	2508708	species-match
GCA_039807585.1	Thauera humireducens	1134435	Thauera humireducens	1134435	98.31	95	conclusive	53.73	98.43	1134435	species-match
GCA_015558275.1	Massiliimalia timonensis	1987501	Massiliimalia timonensis	1987501	99.09	95	conclusive	98.76	99.26	1987501	species-match
GCA_004291335.1	Limnobacter thiooxidans	131080	Limnobacter thiooxidans	131080	99.99	95	conclusive	96.94	99.99	131080	species-match
GCA_016899655.1	Faecalitalea cylindroides	39483	Faecalitalea cylindroides	39483	98.68	95	conclusive	98.41	98.87	39483	species-match
GCA_000769035.1	Porphyromonas macacae	28115	Porphyromonas macacae	28115	97.32	95	conclusive	99.65	97.37	28115	species-match
GCA_028781155.1	Mannheimia haemolytica	75985	Mannheimia haemolytica	75985	99.94	95	conclusive	93.84	99.92	75985	species-match
GCA_900095785.1	Donghicola eburneus	393278	Donghicola eburneus	393278	99.41	95	conclusive	99.69	99.48	393278	species-match
GCA_014490055.1	Saccharopolyspora spinosa	60894	Saccharopolyspora spinosa	60894	99.99	95	conclusive	100	99.99	60894	species-match
GCA_032822735.1	Actinotignum sanguinis	1445614	Actinotignum sanguinis	1445614	97.4	95	conclusive	99.61	97.38	1445614	species-match
GCA_017329545.1	Photobacterium ganghwense	320778	Photobacterium ganghwense	320778	99.7	95	conclusive	94.77	99.65	320778	species-match
GCA_018860675.1	Maribacter dokdonensis	320912	Maribacter dokdonensis	320912	98	95	conclusive	96.81	97.92	320912	species-match
GCA_030766685.1	Pseudochrobactrum saccharolyticum	354352	Pseudochrobactrum saccharolyticum	354352	98.49	95	inconclusive	84.07	98.19	354352	species-match
GCA_024705175.1	Campylobacter insulaenigrae	260714	Campylobacter insulaenigrae	260714	98.88	95	conclusive	98.94	98.87	260714	species-match
GCA_022662145.1	Aestuariivivens sediminicola	2913560	Aestuariivivens sediminicola	2913560	96.78	95	conclusive	99.68	96.88	2913560	species-match
GCA_032052825.1	Brevundimonas nasdae	172043	Brevundimonas nasdae	172043	97.4	95	conclusive	95.28	97.34	172043	species-match
GCA_015551475.1	Anaerotruncus rubiinfantis	1720200	Anaerotruncus rubiinfantis	1720200	99.21	95	conclusive	97.8	99.38	1720200	species-match
GCA_032112405.1	Stenotrophomonas geniculata	86188	Stenotrophomonas geniculata	86188	98	95	conclusive	99.41	97.89	86188	species-match
GCA_016916825.1	Gluconacetobacter azotocaptans	142834	Gluconacetobacter azotocaptans	142834	99.34	95	conclusive	94.56	99.51	142834	species-match
GCA_022836895.1	Pseudomonas palleroniana	191390	Pseudomonas palleroniana	191390	98.45	95	conclusive	100	98.52	191390	species-match
GCA_017637325.1	Campylobacter jejuni	197	Campylobacter jejuni	197	97.78	95	conclusive	99.59	97.71	197	derived-species-match
GCA_009728615.1	Gloeocapsopsis dulcis AAB1 = 1H9	2859516	Gloeocapsopsis dulcis	2859516	99.99	95	conclusive	99.74	99.99	2859516	species-match
GCA_019683725.1	Acidothermus cellulolyticus	28049	Acidothermus cellulolyticus	28049	97.88	95	conclusive	72.2	97.98	28049	species-match
GCA_018854615.1	Acidithiobacillus ferridurans	1232575	Acidithiobacillus ferridurans	1232575	99.98	95	conclusive	98.17	99.97	1232575	species-match
GCA_037326635.1	[Ruminococcus] torques	33039	[Ruminococcus] torques	33039	99.74	95	conclusive	98.75	99.77	33039	species-match
GCA_030452675.1	Corynebacterium casei	160386	Corynebacterium casei	160386	99.12	95	conclusive	97.63	98.95	160386	species-match
GCA_902374835.1	Aeromicrobium massiliense	1464554	Aeromicrobium massiliense	1464554	100	95	conclusive	96.28	100	1464554	species-match
GCA_018912195.1	Verrucosispora sioxanthis CWR15_Gen1	2499994	Verrucosispora sioxanthis	2499994	99.78	95	conclusive	81.16	99.51	2499994	species-match
GCA_900454315.1	Oligella ureolytica	90244	Oligella ureolytica	90244	99.02	95	conclusive	97.38	99	90244	species-match
GCA_946409155.1	Desulforamulus ruminis	1564	Desulforamulus ruminis	1564	99.57	95	conclusive	99.35	99.53	1564	species-match
GCA_002397235.1	Lactobacillus acetotolerans	1600	Lactobacillus acetotolerans	1600	98.83	95	conclusive	90.28	98.77	1600	species-match
GCA_018416035.1	Paraburkholderia sacchari	159450	Paraburkholderia sacchari	159450	96.26	95	conclusive	99.94	96.3	159450	species-match
GCA_026614415.1	Carbonactinospora thermoautotrophica	1469144	Carbonactinospora thermoautotrophica	1469144	98.89	95	conclusive	100	98.93	1469144	species-match
GCA_024705665.1	Dehalobacterium formicoaceticum	51515	Dehalobacterium formicoaceticum	51515	98.97	95	conclusive	95.26	98.98	51515	species-match
GCA_001483985.1	Campylobacter iguaniorum	1244531	Campylobacter iguaniorum	1244531	99.23	95	conclusive	99.01	99.45	1244531	species-match
GCA_900108125.1	Lachnospira multipara	28051	Lachnospira multipara	28051	97.98	95	conclusive	95.17	97.92	28051	species-match
GCA_020092965.1	Pantoea piersonii	2364647	Pantoea piersonii	2364647	99.98	95	conclusive	97.83	99.97	2364647	species-match
GCA_029841185.1	Achromobacter spanius	217203	Achromobacter spanius	217203	96.12	95	conclusive	98.22	96.18	217203	species-match
GCA_009295905.1	Companilactobacillus paralimentarius	83526	Companilactobacillus paralimentarius	83526	99.96	95	conclusive	98.26	99.95	83526	species-match
GCA_007786285.1	Pseudoalteromonas elyakovii	81037	Pseudoalteromonas elyakovii	81037	96.94	95	inconclusive	100	97.08	81037	species-match
GCA_037070825.1	Citrobacter arsenatis	2546350	Citrobacter arsenatis	2546350	99.03	95	conclusive	99.77	99.23	2546350	species-match
GCA_039595615.1	Roseateles puraquae	431059	Roseateles puraquae	431059	98.51	95	conclusive	99.07	98.49	431059	species-match
GCA_948585805.1	Ileibacterium valens	1862668	Ileibacterium valens	1862668	99.39	95	conclusive	94.44	99.51	1862668	species-match
GCA_032916525.1	Clavibacter michiganensis subsp. michiganensis	28447	Clavibacter michiganensis	28447	98.98	95	conclusive	89.66	98.86	28447	subspecies-match
GCA_032108385.1	Psychrobacter sanguinis	861445	Psychrobacter sanguinis	861445	97.31	95	conclusive	99.8	97.18	861445	species-match
GCA_005403365.1	Paenibacillus naphthalenovorans	162209	Paenibacillus naphthalenovorans	162209	99.38	95	conclusive	98.43	99.57	162209	species-match
GCA_023242255.1	Nocardiopsis dassonvillei	2014	Nocardiopsis dassonvillei subsp. crassaminis	2014	96.27	95	inconclusive	95.91	96.1	2014	derived-species-match
GCA_014843905.1	Mesorhizobium silamurunense	499528	Mesorhizobium silamurunense	499528	99.61	95	conclusive	99.17	99.69	499528	species-match
GCA_002108545.1	Neisseria dumasiana	1931275	Neisseria dumasiana	1931275	97.67	95	conclusive	98.6	97.65	1931275	species-match
GCA_000238135.1	Peptoanaerobacter stomatis	796937	Peptoanaerobacter stomatis	796937	98.07	95	conclusive	98.18	97.95	796937	species-match
GCA_025961595.1	Rhodoblastus acidophilus	1074	Rhodoblastus acidophilus	1074	98.22	95	conclusive	98.77	98.16	1074	species-match
GCA_015330135.1	Zobellia roscoffensis	2779508	Zobellia roscoffensis	2779508	98.41	95	conclusive	100	98	2779508	species-match
GCA_031181095.1	Microvirga pakistanensis	1682650	Microvirga pakistanensis	1682650	98.53	95	conclusive	63.62	98.56	1682650	species-match
GCA_014672815.1	Glutamicibacter nicotianae	37929	Glutamicibacter nicotianae	37929	98.07	95	inconclusive	97.7	98.11	37929	species-match
GCA_015555845.1	Hungatella hathewayi	154046	Hungatella hathewayi	154046	98.8	95	conclusive	98.44	99.06	154046	species-match
GCA_040302045.1	Streptomyces albidoflavus	1886	Streptomyces albidoflavus	1886	99.13	95	inconclusive	99.53	99.1	1886	species-match
GCA_022485125.1	Staphylococcus haemolyticus	1283	Staphylococcus haemolyticus	1283	98.16	95	conclusive	99.81	97.9	1283	species-match
GCA_001939755.1	Vibrio panuliri	1381081	Vibrio panuliri	1381081	99.98	95	conclusive	99.74	99.98	1381081	species-match
GCA_009829645.1	Actinomyces marmotae	2737173	Actinomyces marmotae	2737173	98.96	95	conclusive	98.6	98.74	2737173	species-match
GCA_948509475.1	Bacteroides caecimuris	1796613	Bacteroides caecimuris	1796613	96.08	95	conclusive	98.57	96.75	1796613	species-match
GCA_036013855.1	Micromonospora zamorensis	709883	Micromonospora zamorensis	709883	98.92	95	inconclusive	98.85	98.94	709883	species-match
GCA_004359025.1	Mycobacterium paragordonae	1389713	Mycobacterium paragordonae	1389713	98.16	95	conclusive	99.33	98.25	1389713	species-match
GCA_039672815.1	Rahnella bonaserana	2816248	Rahnella bonaserana	2816248	99.57	95	conclusive	91.17	99.6	2816248	species-match
GCA_963514365.1	Actinomyces oris	544580	Actinomyces oris	544580	97.12	95	conclusive	64.69	96.74	544580	species-match
GCA_040285065.1	Shewanella polaris	2588449	Shewanella polaris	2588449	97.14	95	conclusive	98.71	97.02	2588449	species-match
GCA_006517095.1	Alteromonas mediterranea	314275	Alteromonas mediterranea	314275	97.64	95	conclusive	98.77	97.4	314275	species-match
GCA_947852975.1	Merdimonas faecis	1653435	Merdimonas faecis	1653435	98.78	95	conclusive	89.37	98.95	1653435	species-match
GCA_037201985.1	Moraxella lincolnii	90241	Moraxella lincolnii	90241	99.23	95	conclusive	90.51	98.83	90241	species-match
GCA_000389715.1	Rhodococcus rhodnii LMG 5362	38312	Rhodococcus rhodnii	38312	100	95	conclusive	93.49	99.99	38312	species-match
GCA_037331475.1	Dermacoccus nishinomiyaensis	1274	Dermacoccus nishinomiyaensis	1274	98.66	95	conclusive	98.75	98.83	1274	species-match
GCA_030060655.1	Edwardsiella anguillarum	1821960	Edwardsiella anguillarum	1821960	99.98	95	conclusive	96.07	99.97	1821960	species-match
GCA_031457825.1	Neobacillus drentensis	220684	Neobacillus drentensis	220684	96.86	95	conclusive	99.35	97.07	220684	species-match
GCA_016621935.1	Paraburkholderia aspalathi	1324617	Paraburkholderia aspalathi	1324617	98.35	95	conclusive	99.94	98.38	1324617	species-match
GCA_016919545.1	Sphingomonas paucimobilis	13689	Sphingomonas paucimobilis	13689	99.9	95	conclusive	99.86	99.99	13689	species-match
GCA_946229075.1	Serratia entomophila	42906	Serratia entomophila	42906	99.99	95	conclusive	99.44	99.99	42906	species-match
GCA_023702615.1	Pelagerythrobacter marinus	538382	Pelagerythrobacter marinus	538382	98.86	95	conclusive	94.87	98.71	538382	species-match
GCA_037479635.1	Gluconobacter wancherniae	1307955	Gluconobacter wancherniae	1307955	98.75	95	conclusive	93.97	98.73	1307955	species-match
GCA_018373095.1	Haemophilus parahaemolyticus	735	Haemophilus parahaemolyticus	735	94.36	94	conclusive	94.87	94.27	735	species-match
GCA_030232505.1	Corynebacterium macclintockiae	2913501	Corynebacterium macclintockiae	2913501	97.69	95	conclusive	99.81	97.39	2913501	species-match
GCA_037619055.1	Nostoc punctiforme UO1	272131	Nostoc punctiforme	272131	95.3	95	conclusive	97.85	96.23	272131	species-match
GCA_020089205.1	Leuconostoc gasicomitatum	115778	Leuconostoc gasicomitatum	115778	98.39	95	conclusive	99.17	98.87	115778	species-match
GCA_001485145.1	Streptomyces turgidiscabies	85558	Streptomyces turgidiscabies	85558	99.97	95	conclusive	100	99.98	85558	species-match
GCA_021021295.1	Agromyces mediolanus	41986	Agromyces mediolanus	41986	97.43	95	conclusive	85.05	97.16	41986	species-match
GCA_002415095.1	Paraglaciecola agarilytica	395568	Paraglaciecola agarilytica	395568	98.65	95	conclusive	93.26	98.61	395568	species-match
GCA_006439155.1	Haemophilus haemolyticus	726	Haemophilus seminalis	2582921	95.67	95	inconclusive	99.18	93.93	726	species-match
GCA_019852455.1	Vibrio fluvialis	676	Vibrio fluvialis	676	98.57	95	conclusive	99.93	98.59	676	species-match
GCA_030057195.1	Gordonia alkanivorans	84096	Gordonia alkanivorans	84096	98.49	95	conclusive	99.92	98.24	84096	species-match
GCA_016599815.1	Anaerococcus obesiensis	1287640	Anaerococcus obesiensis	1287640	99.44	95	inconclusive	99.23	99.57	1287640	species-match
GCA_022221585.1	Streptomyces inhibens	2293571	Streptomyces inhibens	2293571	96.84	95	conclusive	100	96.93	2293571	species-match
GCA_001313805.1	Mycolicibacterium hodleri JCM 12141	49897	Mycolicibacterium hodleri	49897	99.45	95	conclusive	38.17	98.92	49897	species-match
GCA_023702105.1	Streptomyces lydicamycinicus	1546107	Streptomyces lydicamycinicus	1546107	99.45	95	inconclusive	96.81	99.39	1546107	species-match
GCA_963528585.1	Actinomyces gerencseriae	52769	Actinomyces gerencseriae	52769	99.53	95	conclusive	90.34	99.38	52769	species-match
GCA_036755585.1	Kordiimonas lacus	637679	Kordiimonas lacus	637679	97.58	95	conclusive	100	97.27	637679	species-match
GCA_944390075.1	Phascolarctobacterium faecium	33025	Phascolarctobacterium faecium	33025	98.92	95	conclusive	97.25	99.17	33025	species-match
GCA_000419725.1	Rhizobium favelukesii	348824	Rhizobium favelukesii	348824	99.98	95	inconclusive	99.65	99.97	348824	species-match
GCA_024347835.1	Acaryochloris marina MBIC10699	155978	Acaryochloris marina	155978	99.09	95	conclusive	99.59	99.2	155978	species-match
GCA_002798435.1	Minwuia thermotolerans	2056226	Minwuia thermotolerans	2056226	99.98	95	conclusive	100	99.97	2056226	species-match
GCA_902791925.1	Bifidobacterium merycicum	78345	Bifidobacterium merycicum	78345	99.57	95	conclusive	97.97	99.5	78345	species-match
GCA_001624335.1	Oerskovia enterophila	43678	Oerskovia enterophila	43678	99.26	95	conclusive	98.59	99.19	43678	species-match
GCA_020552065.1	Lactiplantibacillus plantarum	1590	Lactiplantibacillus plantarum subsp. plantarum	1590	98.82	95	inconclusive	99.35	99.1	1590	derived-species-match
GCA_000750195.1	Cellulophaga lytica	979	Cellulophaga lytica	979	99.42	95	conclusive	97.61	99.48	979	species-match
GCA_001889465.1	Granulibacter bethesdensis	364410	Granulibacter bethesdensis	364410	100	95	conclusive	100	99.99	364410	species-match
GCA_030841235.1	Arthrobacter pascens	1677	Arthrobacter pascens	1677	96.65	95	conclusive	70.25	96.55	1677	species-match
GCA_030386515.1	Aeromonas bestiarum	105751	Aeromonas bestiarum	105751	97.38	95	conclusive	99.92	97.26	105751	species-match
GCA_963873815.1	Xenorhabdus vietnamensis	351656	Xenorhabdus vietnamensis	351656	99.99	95	conclusive	95.97	100	351656	species-match
GCA_039767835.1	Nocardioides marinisabuli	419476	Nocardioides marinisabuli	419476	98.38	95	conclusive	98.85	98.36	419476	species-match
GCA_004379295.1	Sporosarcina pasteurii	1474	Sporosarcina pasteurii	1474	100	95	conclusive	87.27	99.99	1474	species-match
GCA_006384915.1	Roseomonas mucosa	207340	Roseomonas mucosa	207340	99.86	95	conclusive	98.59	99.75	207340	species-match
GCA_038397865.1	Treponema pedis	409322	Treponema pedis	409322	98.68	95	conclusive	99.4	98.72	409322	species-match
GCA_031588425.1	Pseudomonas allii	2740531	Pseudomonas allii	2740531	99.16	95	inconclusive	100	99.18	2740531	species-match
GCA_002117405.1	Methylocystis bryophila	655015	Methylocystis bryophila	655015	99.99	95	conclusive	89.28	99.99	655015	species-match
GCA_030077715.1	Mycoplasma phocimorsus	3045839	Mycoplasma phocimorsus	3045839	98.85	95	conclusive	98.5	98.4	3045839	species-match
GCA_000763865.1	Paracoccus sanguinis	1545044	Paracoccus sanguinis	1545044	99.97	95	conclusive	95.62	99.97	1545044	species-match
GCA_022777745.1	Negativibacillus massiliensis	1871035	Negativibacillus massiliensis	1871035	97.34	95	conclusive	96.97	97.52	1871035	species-match
GCA_030730035.1	Marivita lacus	1323742	Marivita lacus	1323742	97.84	95	conclusive	85.57	97.67	1323742	species-match
GCA_946497865.1	Bacteroides congonensis	1871006	Bacteroides congonensis	1871006	98.15	95	conclusive	99.98	97.78	1871006	species-match
GCA_011386965.1	Bordetella trematum	123899	Bordetella trematum	123899	99.59	95	conclusive	98.47	99.65	123899	species-match
GCA_902170665.1	Yersinia proxima	2890316	Yersinia proxima	2890316	99.42	95	conclusive	99.36	99.34	2890316	species-match
GCA_963534525.1	Prevotella veroralis	28137	Prevotella veroralis	28137	96.97	95	conclusive	88.02	97.18	28137	species-match
GCA_001939685.1	Vibrio ponticus	265668	Vibrio ponticus	265668	99.99	95	conclusive	98.6	99.98	265668	species-match
GCA_003484365.1	Acinetobacter junii	40215	Acinetobacter junii	40215	98.23	95	conclusive	94.16	98.08	40215	species-match
GCA_030385695.1	Leyella lascolaii	1776379	Leyella lascolaii	1776379	98.37	95	conclusive	98.66	98.29	1776379	species-match
GCA_039832625.1	Clostridium saudiense	1414720	Clostridium saudiense	1414720	99.43	95	conclusive	99.38	99.65	1414720	species-match
GCA_003099975.1	Buchnera aphidicola (Schizaphis graminum)	9	Buchnera aphidicola (Schizaphis graminum)	9	99.99	95	conclusive	98.8	99.98	9	species-match
GCA_040017155.1	Paraburkholderia phymatum	148447	Paraburkholderia phymatum	148447	100	95	conclusive	99.05	99.99	148447	species-match
GCA_017156415.1	Legionella anisa	28082	Legionella anisa	28082	99.48	95	conclusive	99.59	99.68	28082	species-match
GCA_943914715.1	Corynebacterium genitalium	38288	Corynebacterium genitalium	38288	98.48	95	conclusive	59.77	98.23	38288	species-match
GCA_902170705.1	Yersinia canariae	2607663	Yersinia canariae	2607663	99.12	95	conclusive	99.36	99.19	2607663	species-match
GCA_964011425.1	Acinetobacter venetianus	52133	Acinetobacter venetianus	52133	97.35	95	conclusive	96.99	97.25	52133	species-match
GCA_003568625.1	Gordonia rubripertincta	36822	Gordonia rubripertincta	36822	98.33	95	conclusive	100	98.06	36822	species-match
GCA_000204215.2	Acidovorax radicis N35v	758826	Acidovorax radicis	758826	100	95	conclusive	99.16	99.99	758826	species-match
GCA_963557005.1	Agathobaculum desmolans	39484	Agathobaculum desmolans	39484	99.05	95	conclusive	99.12	99.23	39484	species-match
GCA_963509955.1	Corynebacterium tuscaniense	302449	Corynebacterium tuscaniense	302449	98.65	95	conclusive	68.68	98.1	302449	species-match
GCA_004331335.1	Kribbella speibonae	1572660	Kribbella speibonae	1572660	98.47	95	inconclusive	99.16	98.41	1572660	species-match
GCA_003859915.1	Fusobacterium canifelinum	285729	Fusobacterium canifelinum	285729	98.65	95	conclusive	99.21	98.35	285729	species-match
GCA_946477385.1	Gibbsiella quercinecans	929813	Gibbsiella dentisursi	796890	98.91	95	inconclusive	98.53	97.39	929813	species-match
GCA_025212275.1	Levilactobacillus parabrevis	357278	Levilactobacillus parabrevis	357278	97.39	95	conclusive	99.35	97.54	357278	species-match
GCA_037144455.1	Paenibacillus illinoisensis	59845	Paenibacillus illinoisensis	59845	96.91	95	conclusive	99.72	96.97	59845	species-match
GCA_019249255.1	Alteromonas lipotrueae	2803814	Alteromonas lipotrueae	2803814	99.5	95	conclusive	98.01	99.52	2803814	species-match
GCA_030548545.1	Pantoea phytobeneficialis	2052056	Pantoea phytobeneficialis	2052056	100	95	conclusive	99.96	99.99	2052056	species-match
GCA_000950015.1	Photobacterium angustum	661	Photobacterium angustum	661	97.88	95	conclusive	98.43	97.72	661	species-match
GCA_963527865.1	Achromobacter marplatensis	470868	Achromobacter marplatensis	470868	97.83	95	conclusive	98.8	97.82	470868	species-match
GCA_964013185.1	Rheinheimera aquimaris	412437	Rheinheimera aquimaris	412437	97.68	95	conclusive	95.09	97.5	412437	species-match
GCA_963509995.1	Prevotella jejuni	1177574	Prevotella jejuni	1177574	96.79	95	conclusive	63.42	96.94	1177574	species-match
GCA_963976785.1	Polaribacter vadi	1774273	Polaribacter vadi	1774273	97.34	95	conclusive	94.85	97.44	1774273	species-match
GCA_022371215.1	Vibrio gigantis	296199	Vibrio gigantis	296199	97.98	95	conclusive	99.61	97.31	296199	species-match
GCA_009739535.1	Lentilactobacillus kefiri	33962	Lentilactobacillus kefiri	33962	99.91	95	conclusive	99.35	99.92	33962	species-match
GCA_019746195.1	Afipia birgiae	151414	Afipia birgiae	151414	99.89	95	conclusive	63.98	99.88	151414	species-match
GCA_016406165.1	Azotobacter chroococcum	353	Azotobacter chroococcum	353	97.51	95	conclusive	78.35	97.41	353	species-match
GCA_002888095.1	Burkholderia humptydooensis	430531	Burkholderia humptydooensis	430531	99.27	95	conclusive	100	99.22	430531	species-match
GCA_000740735.1	Nitrosococcus oceani	1229	Nitrosococcus oceani	1229	98.24	95	conclusive	94.5	98.16	1229	species-match
GCA_007109265.1	Flavobacterium franklandianum	2594430	Flavobacterium franklandianum	2594430	99.05	95	conclusive	98.2	98.95	2594430	species-match
GCA_024462515.1	Alistipes onderdonkii	328813	Alistipes onderdonkii subsp. vulgaris	328813	98.24	95	conclusive	98.61	98.15	328813	derived-species-match
GCA_037149555.1	Erwinia aphidicola	68334	Erwinia aphidicola	68334	98.73	95	conclusive	98.35	99.08	68334	species-match
GCA_000021285.1	Thermosipho africanus TCF52B	2421	Thermosipho africanus	2421	98.71	95	conclusive	98.74	98.54	2421	species-match
GCA_963885405.1	Brasilonema sennae CENA114	1397703	Brasilonema sennae	1397703	100	95	conclusive	99.21	100	1397703	species-match
GCA_033216215.1	Streptomyces coeruleorubidus	116188	Streptomyces coeruleorubidus	116188	98.22	95	inconclusive	100	98.11	116188	species-match
GCA_003345215.1	Deinococcus wulumuqiensis	980427	Deinococcus wulumuqiensis	980427	97.91	95	conclusive	99.53	97.6	980427	species-match
GCA_012030475.1	Paenibacillus apii	1850370	Paenibacillus apii	1850370	99.28	95	inconclusive	99.11	99.22	1850370	species-match
GCA_004770795.1	Leptospira barantonii	2023184	Leptospira barantonii	2023184	96.3	95	conclusive	84.85	96.31	2023184	species-match
GCA_000715895.1	Umezawaea tangerina	84725	Umezawaea tangerina	84725	99.71	95	conclusive	83.81	99.81	84725	species-match
GCA_900451085.1	Helicobacter mustelae	217	Helicobacter mustelae	217	99.48	95	conclusive	99.19	99.36	217	species-match
GCA_938041525.1	Bifidobacterium italicum	1960968	Bifidobacterium italicum	1960968	98.65	95	conclusive	80.52	98.39	1960968	species-match
GCA_000332555.2	Leptospira alstonii serovar Pingchang str. 80-412	28452	Leptospira alstonii	28452	99.98	95	conclusive	75.42	99.96	28452	species-match
GCA_003944745.1	Bhargavaea beijingensis	426756	Bhargavaea beijingensis	426756	99.32	95	conclusive	92.04	99.35	426756	species-match
GCA_035835995.1	Enterobacter wuhouensis	2529381	Enterobacter wuhouensis	2529381	98.97	95	conclusive	99.45	98.87	2529381	species-match
GCA_027665165.1	Paenibacillus timonensis	225915	Paenibacillus timonensis	225915	99.66	95	conclusive	99.72	99.7	225915	species-match
GCA_030441815.1	Enterococcus entomosocium	3034352	Enterococcus entomosocium	3034352	99.99	95	inconclusive	99.61	99.99	3034352	species-match
GCA_000943515.2	Amycolatopsis orientalis	31958	Amycolatopsis orientalis	31958	96.74	95	conclusive	98.77	96.87	31958	species-match
GCA_003150695.1	Rhizobium phaseoli	396	Rhizobium phaseoli	396	97.92	95	conclusive	99.94	97.84	396	species-match
GCA_963517955.1	Microbacterium lemovicicum	1072463	Microbacterium lemovicicum	1072463	98.3	95	conclusive	91.43	98.39	1072463	species-match
GCA_030373355.1	Blastomonas fulva	1550728	Blastomonas fulva	1550728	98.04	95	conclusive	92.52	97.64	1550728	species-match
GCA_004367915.1	Mycobacteroides salmoniphilum	404941	Mycobacteroides salmoniphilum	404941	97.01	93	conclusive	99.43	96.83	404941	species-match
GCA_007991395.1	Acetobacter oeni	304077	Acetobacter oeni	304077	100	95	conclusive	94.97	99.99	304077	species-match
GCA_024622115.1	Murimonas intestini	1337051	Murimonas intestini	1337051	99.99	95	conclusive	98.75	99.99	1337051	species-match
GCA_000988725.2	Moraxella bovoculi	386891	Moraxella bovoculi	386891	98.53	95	inconclusive	98.08	98.59	386891	species-match
GCA_014083925.1	Vibrio spartinae	1918945	Vibrio spartinae	1918945	99.23	95	conclusive	91.5	99.26	1918945	species-match
GCA_007280585.1	Streptomyces benahoarensis	2595054	Streptomyces benahoarensis	2595054	100	95	conclusive	99.15	99.98	2595054	species-match
GCA_026652135.1	Sinomicrobium oceani	1150368	Sinomicrobium oceani	1150368	99.01	95	conclusive	100	99.13	1150368	species-match
GCA_001223385.1	Yersinia rohdei	29485	Yersinia rohdei	29485	99.43	95	conclusive	99.31	99.47	29485	species-match
GCA_001581105.1	Acetobacter cerevisiae	178900	Acetobacter cerevisiae	178900	96.51	95	conclusive	95.88	96.64	178900	species-match
GCA_008086585.1	Alkalibaculum bacchi	645887	Alkalibaculum bacchi	645887	99.98	95	conclusive	99.29	99.99	645887	species-match
GCA_026154785.1	Serratia bockelmannii	2703793	Serratia bockelmannii	2703793	98.8	95	inconclusive	99.92	98.86	2703793	species-match
GCA_009650015.1	Loigolactobacillus bifermentans	1607	Loigolactobacillus bifermentans	1607	99.99	95	conclusive	99.35	99.99	1607	species-match
GCA_037135615.1	Pectobacterium parmentieri	1905730	Pectobacterium parmentieri	1905730	99.86	95	conclusive	99.7	99.91	1905730	species-match
GCA_025290775.1	Ralstonia mojiangensis	2953895	Ralstonia mojiangensis	2953895	98.9	95	conclusive	99.97	98.65	2953895	species-match
GCA_963545045.1	Segatella maculosa	439703	Segatella maculosa	439703	97.76	95	conclusive	66.94	97.6	439703	species-match
GCA_031455015.1	Chitinophaga ginsengisegetis	393003	Chitinophaga ginsengisegetis	393003	98.37	95	conclusive	98.32	98.45	393003	species-match
GCA_003664635.1	Acinetobacter cumulans	2136182	Acinetobacter cumulans	2136182	98.6	95	conclusive	100	98.62	2136182	species-match
GCA_027412695.1	Ferrimicrobium acidiphilum	121039	Ferrimicrobium acidiphilum	121039	99.4	95	conclusive	90.76	99.34	121039	species-match
GCA_000220585.2	Croceivirga radicis	1929488	Croceivirga radicis	1929488	98.16	95	conclusive	99.03	98.22	1929488	species-match
GCA_905373655.1	Prevotella koreensis	2490854	Prevotella koreensis	2490854	97.89	95	conclusive	53.3	98.09	2490854	species-match
GCA_900454205.1	Neisseria zoodegmatis	326523	Neisseria zoodegmatis	326523	97.13	95	conclusive	99.43	96.43	326523	species-match
GCA_015209685.1	Acinetobacter albensis	1673609	Acinetobacter albensis	1673609	98.2	95	conclusive	99.22	98.29	1673609	species-match
GCA_002077435.1	Enterococcus villorum	112904	Enterococcus villorum	112904	97.49	95	conclusive	98.84	97.65	112904	species-match
GCA_003335315.1	Brachybacterium alimentarium	47845	Brachybacterium alimentarium	47845	99.17	95	conclusive	94.84	99.06	47845	species-match
GCA_945937075.1	Synergistes jonesii	2754	Synergistes jonesii	2754	98.18	95	conclusive	97.79	98.38	2754	species-match
GCA_032595555.1	Borreliella bissettiae	64897	Borreliella carolinensis	478174	98.4	95	inconclusive	84.25	97.67	64897	species-match
GCA_024704525.1	Pandoraea commovens	2508289	Pandoraea commovens	2508289	99.5	95	conclusive	99.89	99.55	2508289	species-match
GCA_002876745.1	Vibrio splendidus	29497	Vibrio splendidus	29497	96.93	94	conclusive	96.8	96.55	29497	species-match
GCA_021300675.1	Helicobacter kayseriensis	2905877	Helicobacter kayseriensis	2905877	100	95	conclusive	95.92	99.99	2905877	species-match
GCA_013423495.1	Azospirillum oleiclasticum	2735135	Azospirillum oleiclasticum	2735135	100	95	conclusive	95.56	99.98	2735135	species-match
GCA_016128195.1	Paraburkholderia ginsengisoli	311231	Paraburkholderia ginsengisoli	311231	100	95	conclusive	99.8	99.99	311231	species-match
GCA_004209905.1	Staphylococcus condimenti	70255	Staphylococcus condimenti	70255	99.03	95	conclusive	99.75	99.16	70255	species-match
GCA_000737665.1	Chryseobacterium formosense	236814	Chryseobacterium formosense	236814	99.99	95	conclusive	97.62	99.99	236814	species-match
GCA_014269045.1	Pseudomonas taiwanensis	470150	Pseudomonas taiwanensis	470150	99.7	95	conclusive	100	99.79	470150	species-match
GCA_018304905.1	Collimonas humicola	2825886	Collimonas humicola	2825886	98.27	95	conclusive	99.43	98.33	2825886	species-match
GCA_027679625.1	Vagococcus bubulae	1977868	Vagococcus bubulae	1977868	99.54	95	conclusive	96.9	99.65	1977868	species-match
GCA_009301415.1	Paracoccus kondratievae	135740	Paracoccus kondratievae	135740	99.34	95	conclusive	99.84	99.43	135740	species-match
GCA_905371625.1	Leptotrichia massiliensis	1852388	Leptotrichia massiliensis	1852388	96.45	95	conclusive	81.35	96.44	1852388	species-match
GCA_900312785.1	Pseudovibrio ascidiaceicola	285279	Pseudovibrio ascidiaceicola	285279	96.87	95	conclusive	95.25	96.75	285279	species-match
GCA_001887245.1	Neomicrococcus aestuarii	556325	Neomicrococcus aestuarii	556325	97.54	95	conclusive	99.08	97.2	556325	species-match
GCA_000962805.1	Pseudarthrobacter chlorophenolicus	85085	Pseudarthrobacter chlorophenolicus	85085	93.59	93	conclusive	99.54	93.09	85085	species-match
GCA_947497685.1	Epibacterium ulvae	1156985	Epibacterium ulvae	1156985	96	95	conclusive	99.69	96.1	1156985	species-match
GCA_963931665.1	Thermophilibacter mediterraneus	1871031	Thermophilibacter mediterraneus	1871031	98.17	95	conclusive	99.35	98.38	1871031	species-match
GCA_036533915.1	Vibrio owensii	696485	Vibrio owensii	696485	96.62	95	conclusive	99.51	96.81	696485	species-match
GCA_035803875.1	Paenibacillus lautus	1401	Paenibacillus lautus	1401	96.67	95	conclusive	99.72	96.72	1401	species-match
GCA_011813005.1	Entomospira culicis	2719989	Entomospira culicis	2719989	100	95	conclusive	95.16	99.99	2719989	species-match
GCA_030295685.1	Halopseudomonas aestusnigri	857252	Halopseudomonas aestusnigri	857252	97.15	95	conclusive	94.32	96.91	857252	species-match
GCA_000218585.1	Afipia carboxidovorans OM4	40137	Afipia carboxidovorans	40137	99.99	95	conclusive	97.88	99.99	40137	species-match
GCA_037903935.1	Pseudomonas idahonensis	2942628	Pseudomonas idahonensis	2942628	98.81	95	conclusive	99.65	98.8	2942628	species-match
GCA_016755975.1	Mycobacterium paraintracellulare	1138383	Mycobacterium paraintracellulare	1138383	99.39	95	inconclusive	99.94	99.4	1138383	species-match
GCA_030412635.1	Kocuria rosea	1275	Kocuria rosea	1275	99.01	95	conclusive	99.54	98.95	1275	species-match
GCA_024809135.1	Microbacterium phyllosphaerae	124798	Microbacterium phyllosphaerae	124798	97.87	95	conclusive	98.92	97.68	124798	species-match
GCA_022780685.1	Aerococcus suis	371602	Aerococcus suis	371602	99.66	95	conclusive	73.09	99.75	371602	species-match
GCA_001315445.1	Streptomyces anandii JCM 4720	285454	Streptomyces anandii	285454	99.77	95	inconclusive	49.23	99.51	285454	species-match
GCA_009938185.1	Vibrio taketomensis	2572923	Vibrio taketomensis	2572923	98.38	95	conclusive	98.45	98.25	2572923	species-match
GCA_002454915.1	Corynebacterium vitaeruminis	38305	Corynebacterium vitaeruminis	38305	98.88	95	conclusive	90.37	98.7	38305	species-match
GCA_007997375.1	Psychroserpens burtonensis	49278	Psychroserpens burtonensis	49278	99.6	95	conclusive	100	99.54	49278	species-match
GCA_024580395.1	Staphylococcus hyicus	1284	Staphylococcus hyicus	1284	99.58	95	conclusive	99.06	99.52	1284	species-match
GCA_029338415.1	Corynebacterium amycolatum	43765	Corynebacterium amycolatum	43765	100	94	conclusive	99.49	99.99	43765	species-match
GCA_031119435.1	Flavobacterium lindanitolerans	428988	Flavobacterium lindanitolerans	428988	97.59	95	conclusive	98.13	97.58	428988	species-match
GCA_009668135.1	Ewingella americana	41202	Ewingella americana	41202	97.67	95	conclusive	100	97.7	41202	species-match
GCA_013051085.1	Corynebacterium lujinxingii	2763010	Corynebacterium lujinxingii	2763010	99.99	95	conclusive	98.39	99.99	2763010	species-match
GCA_037189435.1	Hydrogenophaga borbori	2294117	Hydrogenophaga borbori	2294117	96.14	95	conclusive	96.12	96.44	2294117	species-match
GCA_029910495.1	Paracoccus pantotrophus	82367	Paracoccus pantotrophus	82367	99.23	95	conclusive	98.32	99.34	82367	species-match
GCA_040097715.1	Hominifimenecus microfluidus	2885348	Hominifimenecus microfluidus	2885348	98.61	95	conclusive	97.29	98.78	2885348	species-match
GCA_034306565.1	Citrobacter farmeri	67824	Citrobacter farmeri	67824	96.8	95	conclusive	98.8	96.84	67824	species-match
GCA_902375825.1	Paenibacillus rubinfantis	1720296	Paenibacillus rubinfantis	1720296	100	95	conclusive	99.54	100	1720296	species-match
GCA_008723255.1	Lonepinella koalarum	53417	Lonepinella koalarum	53417	98.91	95	conclusive	99.2	98.85	53417	species-match
GCA_014525405.1	Changpingibacter yushuensis	2758440	Changpingibacter yushuensis	2758440	98.97	95	conclusive	100	98.76	2758440	species-match
GCA_026174425.1	Providencia rustigianii	158850	Providencia rustigianii	158850	99.77	95	conclusive	99.1	99.77	158850	species-match
GCA_000690215.2	Bordetella bronchiseptica D989	518	Bordetella parapertussis	519	99.39	95	inconclusive	99.64	99.15	518	species-match
GCA_001064535.1	Moraxella canis	90239	Moraxella canis	90239	97.15	95	conclusive	96.91	97.15	90239	species-match
GCA_022398395.1	Shewanella insulae	2681496	Shewanella insulae	2681496	97.24	95	conclusive	99.12	97.05	2681496	species-match
GCA_027924165.1	Polynucleobacter yangtzensis	1743159	Polynucleobacter yangtzensis	1743159	97.01	95	conclusive	97.41	96.44	1743159	species-match
GCA_036819975.1	Agathobacter rectalis	39491	Agathobacter rectalis	39491	98.01	95	conclusive	69.28	97.87	39491	species-match
GCA_028697245.1	Thauera propionica	2019431	Thauera propionica	2019431	98.52	95	conclusive	90.47	98.58	2019431	species-match
GCA_030388345.1	Novosphingobium humi	2282397	Novosphingobium humi	2282397	98.61	95	conclusive	96.27	98.3	2282397	species-match
GCA_027286365.1	Salinivibrio proteolyticus	334715	Salinivibrio proteolyticus	334715	95.51	95	conclusive	94.58	96.15	334715	species-match
GCA_004361715.1	Scandinavium goeteborgense	1851514	Scandinavium goeteborgense	1851514	98.11	95	conclusive	100	98.22	1851514	species-match
GCA_030378305.1	Levilactobacillus brevis	1580	Levilactobacillus brevis	1580	97.44	95	conclusive	99.01	97.59	1580	species-match
GCA_003815735.1	Chryseobacterium nakagawai	1241982	Chryseobacterium nakagawai	1241982	100	95	conclusive	99.76	99.99	1241982	species-match
GCA_004115505.1	Clostridium tetani	1513	Clostridium tetani	1513	99.99	95	conclusive	99.38	99.99	1513	species-match
GCA_000565485.1	Lactiplantibacillus fabifermentans T30PCM01	483011	Lactiplantibacillus fabifermentans	483011	99.77	95	conclusive	99.02	99.84	483011	species-match
GCA_949915805.1	Butyricimonas synergistica	544644	Butyricimonas synergistica	544644	99.93	95	conclusive	70.35	99.87	544644	species-match
GCA_000738385.1	Corynebacterium jeikeium	38289	Corynebacterium jeikeium	38289	97.32	95.5	conclusive	97.08	96.85	38289	species-match
GCA_963870505.1	Nocardia lijiangensis NBRC 108240	299618	Nocardia lijiangensis	299618	100	95	conclusive	99.32	100	299618	species-match
GCA_002999475.1	Streptococcus anginosus	1328	Streptococcus periodonticum	2490633	96.39	95	inconclusive	99.87	95.33	1328	derived-species-match
GCA_015863265.1	Facklamia lactis	2749967	Facklamia lactis	2749967	99.23	95	conclusive	97.05	99.29	2749967	species-match
GCA_002688685.1	Mycoplasmopsis bovirhinis	29553	Mycoplasmopsis bovirhinis	29553	97.99	95	conclusive	100	98.02	29553	species-match
GCA_946998985.1	Jonquetella anthropi	428712	Jonquetella anthropi	428712	99.61	95	conclusive	56.71	99.67	428712	species-match
GCA_031982185.1	Pseudomonas songnenensis	1176259	Pseudomonas songnenensis	1176259	98.43	95	conclusive	86.3	98.33	1176259	species-match
GCA_017745655.1	Rhizorhabdus histidinilytica	439228	Rhizorhabdus histidinilytica	439228	99.59	95	conclusive	99.64	99.61	439228	species-match
GCA_034086965.1	Pyramidobacter porci	2605789	Pyramidobacter porci	2605789	99.01	95	conclusive	95.98	99.12	2605789	species-match
GCA_008368955.1	Staphylococcus argenteus	985002	Staphylococcus argenteus	985002	99.08	95	conclusive	99.81	99.08	985002	species-match
GCA_001953645.1	Alteromonas abrolhosensis	1892904	Alteromonas abrolhosensis	1892904	99.98	95	conclusive	98.84	99.99	1892904	species-match
GCA_905373865.1	Mogibacterium timidum	35519	Mogibacterium timidum	35519	98.75	95	conclusive	98.18	99.09	35519	species-match
GCA_001580635.1	Gluconobacter oxydans	442	Gluconobacter oxydans	442	97.91	95	conclusive	98.07	97.65	442	species-match
GCA_958404195.1	Pyramidobacter piscolens	638849	Pyramidobacter piscolens	638849	99.14	95	conclusive	98.44	99.12	638849	species-match
GCA_000745065.1	Thermus caliditerrae	1330700	Thermus caliditerrae	1330700	97.17	95	conclusive	99.24	96.54	1330700	species-match
GCA_013184735.1	Falsiroseomonas frigidaquae	487318	Falsiroseomonas frigidaquae	487318	100	95	conclusive	98.11	100	487318	species-match
GCA_036784995.1	Mycoplasmoides genitalium	2097	Mycoplasmoides genitalium	2097	99.66	95	conclusive	98	99.56	2097	species-match
GCA_001091065.1	Yersinia kristensenii	28152	Yersinia kristensenii	28152	98.09	95	conclusive	99.6	97.95	28152	species-match
GCA_001543305.1	Liberibacter crescens	1273132	Liberibacter crescens	1273132	99.98	95	conclusive	99.02	99.97	1273132	species-match
GCA_008974185.1	Weizmannia acidilactici	2607726	Weizmannia acidilactici	2607726	99.76	95	conclusive	98.71	99.79	2607726	species-match
GCA_006505885.1	Stenotrophomonas rhizophila	216778	Stenotrophomonas rhizophila	216778	96.59	95	conclusive	99.06	96.63	216778	species-match
GCA_031291375.1	Cupriavidus basilensis	68895	Cupriavidus basilensis	68895	97.35	95	conclusive	92.76	97.61	68895	species-match
GCA_000091465.1	Vibrio atlanticus	693153	Vibrio atlanticus	693153	96.89	95	conclusive	99.98	96.3	693153	species-match
GCA_036727485.1	Schleiferia thermophila	884107	Schleiferia thermophila	884107	99.32	95	conclusive	98.51	99	884107	species-match
GCA_945923755.1	Ancrocorticia populi	2175228	Ancrocorticia populi	2175228	99.13	95	conclusive	93.91	99.01	2175228	species-match
GCA_949468545.1	Kosmotoga pacifica	1330330	Kosmotoga pacifica	1330330	99.99	95	conclusive	96.6	99.99	1330330	species-match
GCA_036990005.1	Gallibacterium anatis	750	Gallibacterium anatis	750	97.43	95	conclusive	91.17	97.21	750	species-match
GCA_039725525.1	Sphingomonas parapaucimobilis	28213	Sphingomonas parapaucimobilis	28213	97.98	95	conclusive	99.52	97.74	28213	species-match
GCA_003263805.1	Vibrio marisflavi	1216040	Vibrio marisflavi	1216040	99.91	95	conclusive	92.16	99.88	1216040	species-match
GCA_963867195.1	Aeromonas tecta	324617	Aeromonas tecta	324617	100	95	conclusive	98.37	100	324617	species-match
GCA_023272885.1	Apilactobacillus xinyiensis	2841032	Apilactobacillus xinyiensis	2841032	98.13	95	conclusive	97.33	98.75	2841032	species-match
GCA_902381745.1	Planococcus massiliensis	1499687	Planococcus massiliensis	1499687	100	95	inconclusive	82.58	100	1499687	species-match
GCA_001406035.1	Roseibium album	311410	Roseibium album	311410	100	95	conclusive	99.45	99.99	311410	species-match
GCA_039532645.1	Streptomyces tubercidicus	47759	Streptomyces tubercidicus	47759	99.97	95	conclusive	100	99.98	47759	species-match
GCA_039542445.1	Isoptericola chiayiensis	579446	Isoptericola chiayiensis	579446	100	95	conclusive	82	99.99	579446	species-match
GCA_034932565.1	Sphaerochaeta associata	1129264	Sphaerochaeta associata	1129264	98.52	95	conclusive	96.76	98.37	1129264	species-match
GCA_002000405.1	Rodentibacter rarus	1908260	Rodentibacter rarus	1908260	99.27	95	conclusive	99.43	99.21	1908260	species-match
GCA_900167545.1	Agreia bicolorata	110935	Agreia bicolorata	110935	98.4	95	conclusive	99.19	98.25	110935	species-match
GCA_900573995.1	Campylobacter showae	204	Campylobacter showae	204	92.61	92	conclusive	95.99	92.28	204	species-match
GCA_001679305.1	Haemophilus aegyptius	197575	Haemophilus aegyptius	197575	98.17	95	inconclusive	99.57	97.72	197575	species-match
GCA_023283565.1	Shewanella dokdonensis	712036	Shewanella dokdonensis	712036	99.97	95	conclusive	93.85	99.94	712036	species-match
GCA_963888115.1	Photorhabdus cinerea	471575	Photorhabdus cinerea	471575	100	95	conclusive	95.22	99.99	471575	species-match
GCA_963928155.1	Catenibacillus scindens	673271	Catenibacillus scindens	673271	99.39	95	conclusive	91.79	99.41	673271	species-match
GCA_013178975.1	Bradyrhizobium aeschynomenes	2734909	Bradyrhizobium aeschynomenes	2734909	98.81	95	conclusive	99.24	98.66	2734909	species-match
GCA_032821675.1	Corynebacterium curieae	2913500	Corynebacterium curieae	2913500	99.72	95	conclusive	99.9	99.94	2913500	species-match
GCA_037235195.1	Duodenibacillus massiliensis	1852381	Duodenibacillus massiliensis	1852381	99.11	95	conclusive	91.78	99.27	1852381	species-match
GCA_000576425.1	Brachybacterium phenoliresistens	396014	Brachybacterium phenoliresistens	396014	99.02	95	conclusive	93.98	99	396014	species-match
GCA_026935715.1	Aquirufa nivalisilvae	2516557	Aquirufa nivalisilvae	2516557	97.12	95	conclusive	96.65	97.43	2516557	species-match
GCA_036408975.1	Bacillus pretiosus	2983392	Bacillus pretiosus	2983392	97.25	95	inconclusive	99.41	97.1	2983392	species-match
GCA_944740135.1	Staphylococcus schleiferi	1295	Staphylococcus schleiferi	1295	99.91	95	inconclusive	99.61	99.89	1295	derived-species-match
GCA_036211525.1	Aeribacillus composti	1868734	Aeribacillus composti	1868734	98.75	95	conclusive	99.35	98.73	1868734	species-match
GCA_027316115.1	Leptospirillum ferriphilum	178606	Leptospirillum ferriphilum	178606	93.48	91.5	conclusive	78.67	93.45	178606	species-match
GCA_036963905.1	Leeuwenhoekiella marinoflava	988	Leeuwenhoekiella marinoflava	988	98.59	95	conclusive	91.68	98.53	988	species-match
GCA_001439625.1	Cytobacillus dafuensis	1742359	Cytobacillus dafuensis	1742359	100	95	conclusive	99.35	99.88	1742359	species-match
GCA_036354815.1	Pseudomonas alliivorans	2810613	Pseudomonas alliivorans	2810613	98.9	95	conclusive	100	98.97	2810613	species-match
GCA_005250605.1	Pseudomonas rhizoryzae	2571129	Pseudomonas rhizoryzae	2571129	99.98	95	conclusive	98.6	99.99	2571129	species-match
GCA_018584375.1	Rhodococcus kroppenstedtii	293050	Rhodococcus kroppenstedtii	293050	98.29	95	conclusive	96.1	98.1	293050	species-match
GCA_011019725.1	Clostridium sporogenes	1509	Clostridium sporogenes	1509	99.27	95	conclusive	95.27	99.4	1509	species-match
GCA_902705425.1	Tenacibaculum maritimum	107401	Tenacibaculum maritimum	107401	99.12	95	conclusive	85.61	99.24	107401	species-match
GCA_040273315.1	Psychrobacillus psychrotolerans	126156	Psychrobacillus psychrotolerans	126156	98.02	95	conclusive	98.25	98.12	126156	species-match
GCA_959021915.1	Holdemania filiformis	61171	Holdemania filiformis	61171	96.65	95	conclusive	99.69	96.84	61171	species-match
GCA_034538775.1	Lysinibacillus irui	2998077	Lysinibacillus irui	2998077	99.32	95	conclusive	94.08	99.38	2998077	species-match
GCA_032843305.1	Alkalihalophilus pseudofirmus	79885	Alkalihalophilus pseudofirmus	79885	98.27	95	inconclusive	99.35	98.32	79885	species-match
GCA_004377805.1	Burkholderia cepacia	292	Burkholderia cepacia	292	98.67	95	inconclusive	99.21	98.7	292	species-match
GCA_001676585.1	Cylindrospermopsis raciborskii CS-505	77022	Cylindrospermopsis raciborskii	77022	98.25	95	conclusive	99.69	98.27	77022	species-match
GCA_022549735.1	Acinetobacter dispersus	70348	Acinetobacter dispersus	70348	97.15	95.5	conclusive	99.97	96.77	70348	species-match
GCA_032251615.1	Roseomonas gilardii	257708	Roseomonas gilardii subsp. rosea	257708	96.15	95	conclusive	95.22	96.17	257708	derived-species-match
GCA_018424625.1	Roseibium polysiphoniae	2571221	Roseibium polysiphoniae	2571221	96.04	95	conclusive	99.45	96.15	2571221	species-match
GCA_036298365.1	Peptacetobacter hiranonis	89152	Peptacetobacter hiranonis	89152	97.83	95	conclusive	90.54	97.17	89152	species-match
GCA_035920485.1	Nonomuraea glycinis	2047744	Nonomuraea glycinis	2047744	98.12	95	conclusive	89.08	97.98	2047744	species-match
GCA_030161155.1	Sphingobium jiangsuense	870476	Sphingobium jiangsuense	870476	99.98	95	conclusive	88.51	99.97	870476	species-match
GCA_000615615.1	Porphyromonas bennonis DSM 23058 = JCM 16335	501496	Porphyromonas bennonis	501496	99.95	95	inconclusive	99.58	99.96	501496	species-match
GCA_032971355.1	Faecalibacterium duncaniae	411483	Faecalibacterium duncaniae	411483	97.09	95	inconclusive	87.68	97.82	411483	species-match
GCA_900566025.1	Mycobacterium pseudokansasii	2341080	Mycobacterium pseudokansasii	2341080	99.84	95	conclusive	99.28	99.86	2341080	species-match
GCA_003546705.2	Helicobacter saguini	1548018	Helicobacter saguini	1548018	100	95	conclusive	93.9	99.99	1548018	species-match
GCA_026168635.1	Allobaculum stercoricanis	174709	Allobaculum stercoricanis	174709	99.05	95	conclusive	95.58	99.12	174709	species-match
GCA_013359655.1	Herbaspirillum robiniae	2014887	Herbaspirillum robiniae	2014887	98.62	95	conclusive	94.41	98.68	2014887	species-match
GCA_024346605.1	Rhizobium anhuiense bv. trifolii	1184720	Rhizobium anhuiense	1184720	98.97	95	conclusive	100	99.07	1184720	species-match
GCA_900114305.1	Nitrosomonas aestuarii	52441	Nitrosomonas aestuarii	52441	97.33	95	conclusive	98.33	97.62	52441	species-match
GCA_902377525.1	Thomasclavelia saccharogumia	341225	Thomasclavelia saccharogumia	341225	100	95	conclusive	98.74	100	341225	species-match
GCA_030010455.1	Amycolatopsis magusensis	882444	Amycolatopsis magusensis	882444	98.95	95	conclusive	93.57	98.91	882444	species-match
GCA_000700005.2	Streptomyces xinghaiensis	1038928	Streptomyces xinghaiensis	1038928	96.44	95	conclusive	99.15	96.23	1038928	species-match
GCA_029239695.1	Novosphingobium lindaniclasticum	1329895	Novosphingobium lindaniclasticum	1329895	98.59	95	conclusive	96.22	98.74	1329895	species-match
GCA_019037815.1	Virgibacillus pantothenticus	1473	Virgibacillus pantothenticus	1473	99.56	95	conclusive	99.26	99.62	1473	species-match
GCA_035823935.1	Myroides pelagicus	270914	Myroides pelagicus	270914	99.37	95	conclusive	93.7	99.32	270914	species-match
GCA_022840405.1	Tepidanaerobacter acetatoxydans	499229	Tepidanaerobacter acetatoxydans	499229	95.63	95	conclusive	99.09	96.04	499229	species-match
GCA_000413455.1	Facklamia hominis ACS-120-V-Sch10	178214	Facklamia hominis	178214	97.73	95	conclusive	99	97.68	178214	species-match
GCA_020741675.1	Kitasatospora aureofaciens	1894	Kitasatospora aureofaciens	1894	98.62	95	conclusive	96.93	98.44	1894	species-match
GCA_938040835.1	Actinomyces oricola	206043	Actinomyces oricola	206043	99.18	95	conclusive	89.65	99	206043	species-match
GCA_013004555.1	Cellulomonas fimi	1708	Cellulomonas fimi	1708	99.99	95	conclusive	99.71	99.99	1708	species-match
GCA_900110985.1	Lentzea flaviverrucosa	200379	Lentzea flaviverrucosa	200379	99.99	95	inconclusive	98.51	99.99	200379	species-match
GCA_030848765.1	Shewanella oncorhynchi	2726434	Shewanella oncorhynchi	2726434	97.61	95	conclusive	99.84	97.51	2726434	species-match
GCA_904424765.1	Flavobacterium bizetiae	2704140	Flavobacterium bizetiae	2704140	99.94	95	conclusive	99.38	99.92	2704140	species-match
GCA_002117515.1	Brachyspira hyodysenteriae	159	Brachyspira hyodysenteriae	159	99.06	95	conclusive	96.42	99.11	159	species-match
GCA_001684435.1	Aeromonas piscicola	600645	Aeromonas piscicola	600645	97.68	95	inconclusive	99.75	97.81	600645	species-match
GCA_947643695.1	Acetatifactor muris	879566	Acetatifactor muris	879566	98.89	95	conclusive	94.38	98.76	879566	species-match
GCA_900638655.1	Pragia fontium	82985	Pragia fontium	82985	99.32	95	conclusive	99.59	99.39	82985	species-match
GCA_014865155.1	Eubacterium ramulus	39490	Eubacterium ramulus	39490	98.77	95	conclusive	97.45	98.9	39490	species-match
GCA_022456915.1	Lactobacillus jensenii	109790	Lactobacillus jensenii	109790	99.92	95	conclusive	96.74	99.93	109790	species-match
GCA_015260775.1	Hoylesella shahii	228603	Hoylesella shahii	228603	98.39	95	conclusive	50	97.99	228603	species-match
GCA_038899955.1	Celeribacter marinus	1397108	Celeribacter marinus	1397108	98.61	95	conclusive	99.69	98.52	1397108	species-match
GCA_021282285.1	Legionella resiliens	2905958	Legionella resiliens	2905958	100	95	conclusive	98.18	99.99	2905958	species-match
GCA_024304895.1	Phaeobacter gallaeciensis	60890	Phaeobacter gallaeciensis	60890	99.97	95	conclusive	82.43	99.88	60890	species-match
GCA_040299915.1	Streptomyces carpinensis	66369	Streptomyces carpinensis	66369	99.88	95	conclusive	96.1	99.95	66369	species-match
GCA_032059425.1	Brucella anthropi	529	Brucella anthropi	529	98.4	95	inconclusive	86.9	97.87	529	species-match
GCA_963888045.1	Photorhabdus stackebrandtii	1123042	Photorhabdus stackebrandtii	1123042	100	95	inconclusive	96.83	99.99	1123042	species-match
GCA_963509805.1	Capnocytophaga leadbetteri	327575	Capnocytophaga leadbetteri	327575	95.64	95.5	conclusive	90.73	95.93	327575	species-match
GCA_023221575.1	Geomonas paludis	2740185	Geomonas paludis	2740185	99.48	95	conclusive	99.62	99.47	2740185	species-match
GCA_902375165.1	Nosocomiicoccus massiliensis	1232430	Nosocomiicoccus massiliensis	1232430	100	95	conclusive	77.24	100	1232430	species-match
GCA_932750905.1	Streptococcus acidominimus	1326	Streptococcus acidominimus	1326	98.23	95	conclusive	100	98.22	1326	species-match
GCA_017329635.1	Alicyclobacillus fructus	2816082	Alicyclobacillus fructus	2816082	99.99	95	conclusive	99.51	99.99	2816082	species-match
GCA_902375445.1	Beduini massiliensis	1585974	Beduini massiliensis	1585974	100	95	conclusive	99.37	100	1585974	species-match
GCA_006176095.1	Campylobacter armoricus	2505970	Campylobacter armoricus	2505970	99.01	95	conclusive	97.23	99.05	2505970	species-match
GCA_000512295.1	Fructilactobacillus florum 8D	640331	Fructilactobacillus florum	640331	99.06	95	conclusive	97.75	99.3	640331	species-match
GCA_947629185.1	Bifidobacterium magnum	1692	Bifidobacterium magnum	1692	99.68	95	conclusive	85.31	99.77	1692	species-match
GCA_002891925.1	Phaeobacter piscinae	1580596	Phaeobacter piscinae	1580596	96.19	94.5	conclusive	99.05	95.85	1580596	species-match
GCA_014174255.1	Gluconacetobacter sacchari	92759	Gluconacetobacter sacchari	92759	99.99	95	conclusive	90.84	99.99	92759	species-match
GCA_036551925.1	Pseudoruminococcus massiliensis	2086583	Pseudoruminococcus massiliensis	2086583	98.35	95	conclusive	94.74	98.27	2086583	species-match
GCA_019801265.1	Ferrimonas balearica	44012	Ferrimonas balearica	44012	97.28	95	conclusive	99.78	97.32	44012	species-match
GCA_024158205.1	Acetobacter oryzoeni	2500548	Acetobacter oryzoeni	2500548	99.99	95	conclusive	97.92	99.99	2500548	species-match
GCA_015326725.1	Anoxybacillus caldiproteolyticus	247480	Anoxybacillus caldiproteolyticus	247480	99.32	95	conclusive	94.09	99.35	247480	species-match
GCA_030325685.1	Acinetobacter towneri	202956	Acinetobacter towneri	202956	98.48	95	conclusive	99.22	98.12	202956	species-match
GCA_003043315.1	Mammaliicoccus vitulinus	71237	Mammaliicoccus vitulinus	71237	98.87	95	conclusive	98.9	98.83	71237	species-match
GCA_038905115.1	Microbacterium profundi	450380	Microbacterium profundi	450380	98.94	95	conclusive	32.84	98.65	450380	species-match
GCA_003343285.1	Renibacterium salmoninarum	1646	Renibacterium salmoninarum	1646	100	95	conclusive	99.01	99.98	1646	species-match
GCA_009176325.1	Rhizobium dioscoreae	2653122	Rhizobium dioscoreae	2653122	98.61	95	conclusive	100	98.45	2653122	species-match
GCA_014931665.1	Trueperella pecoris	2733571	Trueperella pecoris	2733571	99.23	95	conclusive	100	99.22	2733571	species-match
GCA_021739025.1	Gordonia liuliyuniae	2911517	Gordonia liuliyuniae	2911517	97.99	95	conclusive	99.92	98.07	2911517	species-match
GCA_003524445.1	Bavariicoccus seileri	549685	Bavariicoccus seileri	549685	99.99	95	conclusive	62.76	99.98	549685	species-match
GCA_034006745.1	Gudongella oleilytica	1582259	Gudongella oleilytica	1582259	97.62	95	conclusive	100	97.81	1582259	species-match
GCA_004362695.1	Phyllobacterium brassicacearum	314235	Phyllobacterium brassicacearum	314235	100	95	conclusive	99.42	99.99	314235	species-match
GCA_021168635.1	Limosilactobacillus albertensis	2759752	Limosilactobacillus albertensis	2759752	99.97	95	conclusive	99.35	99.99	2759752	species-match
GCA_029265945.1	Piscibacillus halophilus	571933	Piscibacillus halophilus	571933	99.58	95	conclusive	92.12	99.54	571933	species-match
GCA_963518385.1	Vagococcus salmoninarum	2739	Vagococcus salmoninarum	2739	98.45	95	conclusive	94.07	98.53	2739	species-match
GCA_014946905.1	Pectobacterium quasiaquaticum	2774015	Pectobacterium quasiaquaticum	2774015	99.62	96.5	conclusive	91.14	99.54	2774015	species-match
GCA_001704975.1	Bacillus pumilus	1408	Bacillus pumilus	1408	95.18	94.5	conclusive	93.07	95.56	1408	species-match
GCA_036721835.1	Anaerovibrio slackiae	2652309	Anaerovibrio slackiae	2652309	99.03	95	conclusive	59.13	98.66	2652309	species-match
GCA_015845705.1	Paenibacillus alvei	44250	Paenibacillus alvei	44250	97.85	95	conclusive	97.77	97.81	44250	species-match
GCA_037336845.1	Dialister succinatiphilus	487173	Dialister succinatiphilus	487173	97.29	95	conclusive	95.86	97.04	487173	species-match
GCA_002569175.1	Bacillus toyonensis	155322	Bacillus toyonensis	155322	99.43	95	conclusive	99.41	99.48	155322	species-match
GCA_002849755.2	Beggiatoa leptomitoformis	288004	Beggiatoa leptomitoformis	288004	100	95	conclusive	99.58	99.99	288004	species-match
GCA_033391855.1	Paraburkholderia terrae	311230	Paraburkholderia terrae	311230	96.79	95	inconclusive	99.8	96.7	311230	species-match
GCA_020730975.1	Arthrobacter gengyunqii	2886940	Arthrobacter gengyunqii	2886940	98.37	95	conclusive	97.35	98.32	2886940	species-match
GCA_034006505.1	Desulfomicrobium apsheronum	52560	Desulfomicrobium apsheronum	52560	98.05	95	conclusive	83.8	97.94	52560	species-match
GCA_943913265.1	Mycolicibacterium obuense	1807	Mycolicibacterium obuense	1807	98.24	95	inconclusive	100	98.33	1807	species-match
GCA_023653215.1	Aquirufa antheringensis	2516559	Aquirufa antheringensis	2516559	97.68	95	conclusive	55.49	97.21	2516559	species-match
GCA_027478655.1	Ornithinimicrobium faecis	2934158	Ornithinimicrobium faecis	2934158	97.82	95	conclusive	100	97.73	2934158	species-match
GCA_900108535.1	Stutzerimonas xanthomarina	271420	Stutzerimonas xanthomarina	271420	100	95	conclusive	99.01	99.99	271420	species-match
GCA_937969335.1	Dielma fastidiosa	1034346	Dielma fastidiosa	1034346	98.22	95	conclusive	99.16	98.44	1034346	species-match
GCA_007752755.1	Rosistilla oblonga	2527990	Rosistilla oblonga	2527990	97.34	95	conclusive	99.22	97.25	2527990	species-match
GCA_031978225.1	Stutzerimonas kunmingensis	1211807	Stutzerimonas kunmingensis	1211807	97.81	95	indistinguishable	56.41	96.94	1211807	species-match
GCA_033845015.1	Flavobacterium flavipigmentatum	2893884	Flavobacterium flavipigmentatum	2893884	100	95	inconclusive	99.53	99.99	2893884	species-match
GCA_018861085.1	Zobellia galactanivorans	63186	Zobellia galactanivorans	63186	99.13	95	conclusive	100	99.24	63186	species-match
GCA_001050435.1	Levilactobacillus koreensis	637971	Levilactobacillus koreensis	637971	99.99	95	conclusive	99.35	99.93	637971	species-match
GCA_003857405.1	Micromonospora ureilytica	709868	Micromonospora ureilytica	709868	97.82	95	conclusive	97.82	98.04	709868	species-match
GCA_002384255.1	Deinococcus geothermalis	68909	Deinococcus geothermalis	68909	98.64	95	conclusive	98.16	98.29	68909	species-match
GCA_028421465.1	Streptomyces xanthophaeus	67385	Streptomyces xanthophaeus	67385	98.32	95	conclusive	100	98.27	67385	species-match
GCA_036492445.1	Listeria seeligeri	1640	Listeria seeligeri	1640	98.11	95	conclusive	99.85	98.15	1640	species-match
GCA_032101185.1	Leifsonia aquatica	144185	Leifsonia naganoensis	150025	96.35	95	inconclusive	96.58	96.34	144185	species-match
GCA_003813805.1	Neisseria weixii	1853276	Neisseria weixii	1853276	99.5	95	conclusive	97.99	99.42	1853276	species-match
GCA_032698475.1	Xanthomonas dyei	743699	Xanthomonas dyei	743699	98.81	95	conclusive	99.89	98.79	743699	species-match
GCA_012910825.1	Parazoarcus communis	41977	Parazoarcus communis	41977	98.75	95	conclusive	99.31	98.86	41977	species-match
GCA_009763135.1	Sphingomonas chungangi	2683589	Sphingomonas chungangi	2683589	100	95	conclusive	98.14	99.99	2683589	species-match
GCA_034088805.1	Sodaliphilus pleomorphus	2606626	Sodaliphilus pleomorphus	2606626	98.34	95	conclusive	96.82	98.55	2606626	species-match
GCA_016861585.1	Levilactobacillus wangkuiensis	2799566	Levilactobacillus wangkuiensis	2799566	99.9	95	conclusive	99.35	99.91	2799566	species-match
GCA_034132145.1	Butyricimonas paravirosa	1472417	Butyricimonas paravirosa	1472417	99.87	95	conclusive	93.91	99.83	1472417	species-match
GCA_020740185.1	Rouxiella badensis	1646377	Rouxiella badensis	1646377	99.69	95	conclusive	100	99.71	1646377	species-match
GCA_963881115.1	Photorhabdus khanii subsp. guanajuatensis	1004150	Photorhabdus khanii subsp. guanajuatensis	1004150	100	95	conclusive	98.24	99.99	1004150	subspecies-match
GCA_963559805.1	Thermophilibacter provencensis	1852386	Thermophilibacter provencensis	1852386	97.67	95	conclusive	99.35	97.61	1852386	species-match
GCA_022815585.1	Rathayibacter caricis	110936	Rathayibacter caricis	110936	98.22	95	conclusive	98.84	98.31	110936	species-match
GCA_003044545.1	Neisseria weaveri	28091	Neisseria weaveri	28091	99.14	95	conclusive	99.56	99.13	28091	species-match
GCA_011751785.1	Paramicrobacterium chengjingii	2769067	Paramicrobacterium chengjingii	2769067	99.03	95	conclusive	98.84	99.08	2769067	species-match
GCA_003208015.1	Microbacterium suaedae	2067813	Microbacterium suaedae	2067813	100	95	conclusive	89.29	99.99	2067813	species-match
GCA_019056535.1	Chlamydia buteonis	2494525	Chlamydia buteonis	2494525	99.99	95	conclusive	99.41	99.98	2494525	species-match
GCA_019731555.1	Corynebacterium testudinoris	136857	Corynebacterium testudinoris	136857	99.66	95	conclusive	99.59	99.64	136857	species-match
GCA_029750565.3	Pluralibacter gergoviae	61647	Pluralibacter gergoviae	61647	98.71	95	conclusive	99.81	98.89	61647	species-match
GCA_009725145.1	Paenibacillus macerans	44252	Paenibacillus macerans	44252	99.13	95	conclusive	99.72	99.19	44252	species-match
GCA_009496545.1	Sphingobacterium faecium	34087	Sphingobacterium faecium	34087	97.71	95	conclusive	91.94	97.6	34087	species-match
GCA_909129475.1	Mycobacterium avium subsp. paratuberculosis	1764	Mycobacterium timonense	701043	98.83	95	inconclusive	99.61	98.73	1764	derived-species-match
GCA_024397535.1	Stutzerimonas zhaodongensis	1176257	Stutzerimonas zhaodongensis	1176257	98.97	95	conclusive	100	98.98	1176257	species-match
GCA_037196455.1	Proteus faecis	2050967	Proteus faecis	2050967	98.89	95	conclusive	85.46	99.01	2050967	species-match
GCA_009684775.1	Capnocytophaga felis	2267611	Capnocytophaga felis	2267611	99.93	95	conclusive	99.16	99.88	2267611	species-match
GCA_000261045.2	Serratia inhibens PRI-2C	2338073	Serratia inhibens	2338073	99.08	95	conclusive	99.97	99.36	2338073	species-match
GCA_003433515.1	Maritalea myrionectae	454601	Maritalea myrionectae	454601	97.14	95	conclusive	99.13	97.18	454601	species-match
GCA_023108975.1	Ensifer sesbaniae	1214071	Ensifer sesbaniae	1214071	98.92	95	conclusive	95.1	99.03	1214071	species-match
GCA_003999735.1	Neobacillus mesonae	1193713	Neobacillus mesonae	1193713	98.92	95	conclusive	99.35	99	1193713	species-match
GCA_018389055.1	Thermoflexus hugenholtzii	1495650	Thermoflexus hugenholtzii	1495650	99.31	95	conclusive	94.34	99.22	1495650	species-match
GCA_000725365.1	Terribacillus goriensis	386490	Terribacillus goriensis	386490	98.23	95	conclusive	95.16	98.24	386490	species-match
GCA_027158085.1	Sinorhizobium psoraleae	520838	Sinorhizobium psoraleae	520838	96.6	95	conclusive	99.78	97.18	520838	species-match
GCA_938040855.1	Johnsonella ignava	43995	Johnsonella ignava	43995	99.09	95	conclusive	95.42	99.07	43995	species-match
GCA_036210565.1	Bacillus nakamurai	1793963	Bacillus nakamurai	1793963	99.13	95	conclusive	99.41	99.29	1793963	species-match
GCA_023845045.1	Salinispora arenicola	168697	Salinispora arenicola	168697	99.37	95	conclusive	99.1	99.64	168697	species-match
GCA_020966695.1	Blastopirellula sediminis	2894196	Blastopirellula sediminis	2894196	100	95	conclusive	99.41	99.99	2894196	species-match
GCA_963456585.1	Stomatobaculum longum	796942	Stomatobaculum longum	796942	97.79	95	conclusive	97.6	97.67	796942	species-match
GCA_002364875.1	Leclercia adecarboxylata	83655	Leclercia adecarboxylata	83655	98.64	95	conclusive	85.47	98.67	83655	species-match
GCA_022640875.1	Bifidobacterium crudilactis	327277	Bifidobacterium crudilactis	327277	96.54	95	conclusive	98.55	96.71	327277	species-match
GCA_022213125.1	Oceanobacillus alkalisoli	2925113	Oceanobacillus alkalisoli	2925113	99.47	95	conclusive	65.12	99.54	2925113	species-match
GCA_039615115.1	Sphingomonas oligophenolica	301154	Sphingomonas oligophenolica	301154	99.99	95	conclusive	99	99.99	301154	species-match
GCA_900461565.1	Legionella feeleii	453	Legionella feeleii	453	98.43	95	conclusive	99.5	98.51	453	species-match
GCA_022647235.1	Acetobacter peroxydans	104098	Acetobacter peroxydans	104098	98	95	conclusive	85.93	97.98	104098	species-match
GCA_001756615.1	Glaciecola punicea	56804	Glaciecola punicea	56804	99.66	95	conclusive	86.88	99.63	56804	species-match
GCA_004801645.1	Bacteroides faecichinchillae	871325	Bacteroides faecichinchillae	871325	99.89	95	conclusive	99.29	99.88	871325	species-match
GCA_963678005.1	Pseudomonas laurentiana	2364649	Pseudomonas laurentiana	2364649	99.16	95	conclusive	98.72	99.28	2364649	species-match
GCA_900105035.1	Christiangramia echinicola	279359	Christiangramia echinicola	279359	97.79	95	conclusive	97.29	97.73	279359	species-match
GCA_035917475.1	Nonomuraea fuscirosea	1291556	Nonomuraea fuscirosea	1291556	98.13	95	conclusive	92.67	98.02	1291556	species-match
GCA_024752355.1	Ancylobacter mangrovi	2972472	Ancylobacter mangrovi	2972472	97.41	95	conclusive	98.77	97.39	2972472	species-match
GCA_002276075.1	Burkholderia ubonensis	101571	Burkholderia ubonensis	101571	96.93	95	conclusive	100	96.65	101571	species-match
GCA_038900195.1	Paraglaciecola mesophila	197222	Paraglaciecola mesophila	197222	98.84	95	conclusive	100	98.71	197222	species-match
GCA_023218825.1	Apilactobacillus ozensis	866801	Apilactobacillus ozensis	866801	98.42	95	conclusive	97.33	98.43	866801	species-match
GCA_009177165.1	Deinococcus grandis	57498	Deinococcus grandis	57498	99.97	95	inconclusive	98.94	99.95	57498	species-match
GCA_000243035.1	Prevotella micans F0438	189723	Prevotella micans	189723	99.99	95	conclusive	98.19	99.97	189723	species-match
GCA_900489485.1	Aequorivita lipolytica	153267	Aequorivita lipolytica	153267	99.99	95	conclusive	86.02	99.99	153267	species-match
GCA_963878005.1	Vibrio tarriae	2014742	Vibrio tarriae	2014742	98.14	95	inconclusive	99.98	97.95	2014742	species-match
GCA_963518465.1	Hoylesella loescheii	840	Hoylesella loescheii	840	96.21	95	conclusive	83.09	96.3	840	species-match
GCA_963891095.1	Aurantiacibacter sediminis	2793064	Aurantiacibacter sediminis	2793064	100	95	conclusive	94.27	100	2793064	species-match
GCA_036183825.1	Enterococcus hirae	1354	Enterococcus hirae	1354	99.82	95	conclusive	98.46	99.77	1354	species-match
GCA_032196625.1	Leclercia pneumoniae	2815358	Leclercia pneumoniae	2815358	98.8	95	conclusive	100	98.83	2815358	species-match
GCA_021483115.1	Arthrobacter ramosus	1672	Arthrobacter ramosus	1672	99.99	95	conclusive	99.68	99.99	1672	species-match
GCA_023150385.1	Rivihabitans pingtungensis	1054498	Rivihabitans pingtungensis	1054498	97.67	95	conclusive	99.64	97.68	1054498	species-match
GCA_010548665.1	Streptomyces parvus	66428	Streptomyces parvus	66428	96.89	95	inconclusive	98.26	96.95	66428	species-match
GCA_001705695.1	Acidithiobacillus thiooxidans	930	Acidithiobacillus thiooxidans	930	98.02	95	conclusive	96.22	98.37	930	species-match
GCA_902498735.1	Desulfoluna spongiiphila	419481	Desulfoluna spongiiphila	419481	98.74	95	conclusive	98.68	98.74	419481	species-match
GCA_004745935.1	Staphylococcus petrasii	1276936	Staphylococcus petrasii	1276936	97.96	95	conclusive	99.59	97.94	1276936	species-match
GCA_900106545.1	Nitrosomonas communis	44574	Nitrosomonas communis	44574	97.43	95	conclusive	94.92	97.23	44574	species-match
GCA_001021435.1	Mycobacterium haemophilum	29311	Mycobacterium haemophilum	29311	99.03	95	conclusive	98.88	99.17	29311	species-match
GCA_900635785.1	Actinobacillus lignieresii	720	Actinobacillus lignieresii	720	98.8	95	inconclusive	99.58	98.42	720	species-match
GCA_018274415.1	Catenulispora pinistramenti	2705254	Catenulispora pinistramenti	2705254	99.6	95	conclusive	100	99.42	2705254	species-match
GCA_012224275.1	Francisella adeliensis	2007306	Francisella adeliensis	2007306	100	95	conclusive	97.93	99.99	2007306	species-match
GCA_025821265.1	Mycolicibacter nonchromogenicus	1782	Mycolicibacter nonchromogenicus	1782	99.97	95	conclusive	96.27	99.97	1782	species-match
GCA_003611975.1	Pseudoroseomonas wenyumeiae	2478470	Pseudoroseomonas wenyumeiae	2478470	99.99	95	conclusive	99.5	99.99	2478470	species-match
GCA_002138455.1	Campylobacter lanienae	75658	Campylobacter lanienae	75658	97.59	95	conclusive	98.67	97.52	75658	species-match
GCA_011392435.1	Citrobacter youngae	133448	Citrobacter youngae	133448	98.27	95	inconclusive	96.15	97.88	133448	species-match
GCA_030452565.1	Tetragenococcus koreensis	290335	Tetragenococcus koreensis	290335	99.53	95	conclusive	59.84	99.21	290335	species-match
GCA_902374715.1	Peptoniphilus obesi	1472765	Peptoniphilus obesi	1472765	100	95	conclusive	93.42	100	1472765	species-match
GCA_002930635.1	Kaistia algarum	2083279	Kaistia algarum	2083279	99.97	95	conclusive	82.37	99.99	2083279	species-match
GCA_024241195.1	Pseudomonas donghuensis	1163398	Pseudomonas donghuensis	1163398	99.39	95	conclusive	99.36	99.37	1163398	species-match
GCA_004009915.1	Lactobacillus xujianguonis	2495899	Lactobacillus xujianguonis	2495899	99.78	95	conclusive	99.68	99.88	2495899	species-match
GCA_031982085.1	Acinetobacter kookii	1226327	Acinetobacter kookii	1226327	97.35	95	conclusive	69.33	97.17	1226327	species-match
GCA_004796555.1	Actinomyces procaprae	2560010	Actinomyces procaprae	2560010	98.93	95	conclusive	100	98.65	2560010	species-match
GCA_025599785.1	Pseudomonas peradeniyensis	2745488	Pseudomonas peradeniyensis	2745488	96.92	95	conclusive	99.56	96.64	2745488	species-match
GCA_034115065.1	Selenomonas montiformis	2652285	Selenomonas montiformis	2652285	98.95	95	conclusive	85.64	99.04	2652285	species-match
GCA_038398005.1	Treponema phagedenis	162	Treponema phagedenis	162	99.77	95	conclusive	98.27	99.75	162	species-match
GCA_030015045.1	Moraxella lacunata	477	Moraxella lacunata	477	95.51	95	conclusive	98.95	95.15	477	species-match
GCA_019061365.1	Lentilactobacillus dabitei	2831523	Lentilactobacillus dabitei	2831523	99.67	95	conclusive	98.69	99.65	2831523	species-match
GCA_963871585.1	Xenorhabdus thuongxuanensis	1873484	Xenorhabdus thuongxuanensis	1873484	100	95	conclusive	89.63	100	1873484	species-match
GCA_009712555.1	Nocardia seriolae	37332	Nocardia seriolae	37332	99.97	95	conclusive	97.25	99.96	37332	species-match
GCA_021608125.1	Mesorhizobium muleiense	1004279	Mesorhizobium muleiense	1004279	96.76	95	conclusive	100	96.95	1004279	species-match
GCA_937871555.1	Symbiobacterium thermophilum	2734	Symbiobacterium thermophilum	2734	99.31	95	conclusive	78.72	98.93	2734	species-match
GCA_033714115.1	Sinorhizobium meliloti	382	Sinorhizobium meliloti	382	99	95	inconclusive	99.48	99.1	382	species-match
GCA_014705945.2	Rothia amarae	169480	Rothia amarae	169480	98.58	95	conclusive	95.26	98.58	169480	species-match
GCA_013141885.1	Ensifer canadensis	555315	Ensifer canadensis	555315	99.07	95	conclusive	95.34	99.17	555315	species-match
GCA_003578115.1	Staphylococcus devriesei	586733	Staphylococcus devriesei	586733	99.71	95	conclusive	99.57	99.77	586733	species-match
GCA_021654495.1	Streptococcus parasuis	1501662	Streptococcus parasuis	1501662	97.15	95	conclusive	100	97.05	1501662	species-match
GCA_036791815.1	Massilia oculi	945844	Massilia oculi	945844	98.85	95	conclusive	88.17	98.96	945844	species-match
GCA_036301405.1	Senegalimassilia anaerobia	1473216	Senegalimassilia anaerobia	1473216	96.89	95	conclusive	98.61	96.64	1473216	species-match
GCA_958402195.1	Paraprevotella clara	454154	Paraprevotella clara	454154	97.72	95	conclusive	91.67	97.71	454154	species-match
GCA_008369725.1	Paenibacillus antarcticus	253703	Paenibacillus antarcticus	253703	100	95	conclusive	98.78	99.99	253703	species-match
GCA_963511875.1	Varibaculum massiliense	1852372	Varibaculum massiliense	1852372	96.48	95	conclusive	99.53	96.37	1852372	species-match
GCA_040192695.1	Enterococcus avium	33945	Enterococcus avium	33945	98.13	95	conclusive	97.59	98.35	33945	species-match
GCA_022234565.1	Sinorhizobium alkalisoli	1752398	Sinorhizobium alkalisoli	1752398	99.53	95	conclusive	82.14	99.64	1752398	species-match
GCA_004000195.1	Nocardioides pantholopis	2483798	Nocardioides pantholopis	2483798	99.02	95	conclusive	98.14	99.02	2483798	species-match
GCA_963677905.1	Mangrovibacterium marinum	1639118	Mangrovibacterium marinum	1639118	99.72	95	conclusive	98.87	99.71	1639118	species-match
GCA_900118945.1	Chlamydia abortus	83555	Chlamydia abortus	83555	99.97	95	conclusive	99	99.98	83555	species-match
GCA_026338485.1	Duncaniella dubosii	2518971	Duncaniella dubosii	2518971	99.56	95	conclusive	90.82	99.53	2518971	species-match
GCA_026310195.1	Paraburkholderia madseniana	2599607	Paraburkholderia madseniana	2599607	98.87	95	conclusive	99.94	98.86	2599607	species-match
GCA_018255875.1	Streptomyces lavendulae subsp. lavendulae	1914	Streptomyces lavendulae subsp. lavendulae	1914	99.99	95	conclusive	100	99.97	1914	subspecies-match
GCA_029840835.1	Pseudomonas toyotomiensis	554344	Pseudomonas toyotomiensis	554344	97.35	95	conclusive	99.76	97.22	554344	species-match
GCA_002811865.1	Leptospira perolatii	2023191	Leptospira perolatii	2023191	99.99	95	conclusive	79.73	99.99	2023191	species-match
GCA_013345665.1	Streptomyces samsunensis	459658	Streptomyces samsunensis	459658	97.91	95	conclusive	99.91	97.81	459658	species-match
GCA_022133285.1	Clostridium cochlearium	1494	Clostridium cochlearium	1494	98.57	95	conclusive	99.38	98.89	1494	species-match
GCA_022554075.1	Microbulbifer celer	435905	Microbulbifer celer	435905	100	95	conclusive	100	99.99	435905	species-match
GCA_002504265.1	Sphingomonas melonis	152682	Sphingomonas melonis	152682	99.86	95	inconclusive	94.56	99.89	152682	species-match
GCA_963549045.1	Capnocytophaga haemolytica	45243	Capnocytophaga haemolytica	45243	98.27	95	conclusive	84.9	97.92	45243	species-match
GCA_000716055.1	Dactylosporangium aurantiacum	35754	Dactylosporangium aurantiacum	35754	99.97	95	conclusive	90.2	99.96	35754	species-match
GCA_000284835.1	Ureibacillus thermosphaericus str. Thermo-BF	51173	Ureibacillus thermosphaericus	51173	99.34	95	conclusive	88.18	99.42	51173	species-match
GCA_001296245.1	Mycobacteroides immunogenum	83262	Mycobacteroides immunogenum	83262	100	95	conclusive	99.6	99.98	83262	species-match
GCA_902827125.1	Streptococcus periodonticum	2490633	Streptococcus periodonticum	2490633	96.93	95	inconclusive	99.87	96.38	2490633	species-match
GCA_002700005.1	Tenacibaculum discolor	361581	Tenacibaculum discolor	361581	98.07	95	conclusive	93.49	98.06	361581	species-match
GCA_001298405.1	Pseudoalteromonas undina	43660	Pseudoalteromonas undina	43660	98.08	95	conclusive	100	98.09	43660	species-match
GCA_028725165.1	Campylobacter hominis	76517	Campylobacter hominis	76517	97.12	95	conclusive	99.39	96.98	76517	species-match
GCA_963930275.1	Faecalicoccus acidiformans	915173	Faecalicoccus acidiformans	915173	98.82	95	conclusive	96.45	98.74	915173	species-match
GCA_000370645.1	Brucella melitensis F1/06 B10	29459	Brucella melitensis	29459	99.94	95	conclusive	99.51	99.9	29459	species-match
GCA_002483185.1	Runella zeae	94255	Runella zeae	94255	99.09	95	conclusive	98.44	99.3	94255	species-match
GCA_040301045.1	Streptomyces collinus	42684	Streptomyces collinus	42684	99.45	95	inconclusive	100	99.41	42684	species-match
GCA_002017835.1	Streptomyces avermitilis	33903	Streptomyces avermitilis	33903	99.98	95	conclusive	99.15	99.96	33903	species-match
GCA_040225075.1	Pectobacterium jejuense	2974022	Pectobacterium jejuense	2974022	97.54	95	conclusive	98.92	97.61	2974022	species-match
GCA_024722315.1	Myroides albus	2562892	Myroides albus	2562892	99.65	95	conclusive	96.72	99.61	2562892	species-match
GCA_025542995.1	Dorea longicatena	88431	Dorea longicatena	88431	98.89	95	conclusive	87.38	98.86	88431	species-match
GCA_005863195.1	Vagococcus zengguangii	2571750	Vagococcus zengguangii	2571750	99.63	95	conclusive	96.9	99.61	2571750	species-match
GCA_021474745.2	Streptococcus gallolyticus	315405	Streptococcus gallolyticus subsp. gallolyticus	315405	98.31	95	conclusive	95.31	98.79	315405	species-match
GCA_001314125.1	Mycolicibacterium aromaticivorans JS19b1 = JCM 16368	318425	Mycolicibacterium aromaticivorans	318425	99.36	95	conclusive	56.67	98.73	318425	species-match
GCA_040126245.1	Cohnella silvisoli	2873699	Cohnella silvisoli	2873699	100	95	conclusive	94.45	99.99	2873699	species-match
GCA_030546725.1	Saccharophagus degradans	86304	Saccharophagus degradans	86304	96.03	95	conclusive	100	96.28	86304	species-match
GCA_023712785.1	Paenibacillus lactis	228574	Paenibacillus lactis	228574	99.03	95	conclusive	99.72	99.02	228574	species-match
GCA_003945585.1	Salibacterium salarium	284579	Salibacterium salarium	284579	95.74	95	conclusive	98.71	96.28	284579	species-match
GCA_001703555.1	Carnobacterium divergens	2748	Carnobacterium divergens	2748	98.97	93.5	conclusive	98.22	99.06	2748	species-match
GCA_001190755.1	Campylobacter ureolyticus RIGS 9880	827	Campylobacter ureolyticus	827	95.73	95	conclusive	98.37	95.78	827	species-match
GCA_033721755.1	Salinimicrobium sediminis	1343891	Salinimicrobium sediminis	1343891	98.14	95	conclusive	73.17	98.16	1343891	species-match
GCA_031344315.1	Paenibacillus larvae	1464	Paenibacillus larvae subsp. larvae	1464	99.89	95	conclusive	99.61	99.88	1464	derived-species-match
GCA_963877515.1	Fischerella muscicola CCMEE 5323	92938	Fischerella muscicola	92938	99.72	95	conclusive	98.87	99.67	92938	species-match
GCA_001313465.1	Granulicoccus phenolivorans DSM 17626 = NBRC 107789 = JCM 15570	266854	Granulicoccus phenolivorans	266854	99.22	95	conclusive	42.93	98.56	266854	species-match
GCA_963538795.1	Fusobacterium massiliense	1852365	Fusobacterium massiliense	1852365	98.17	95	conclusive	98.57	98.1	1852365	species-match
GCA_031312015.1	Pseudomonas entomophila	312306	Pseudomonas entomophila	312306	100	95	conclusive	99.36	99.99	312306	species-match
GCA_039533045.1	Streptomyces aculeolatus	270689	Streptomyces aculeolatus	270689	99.96	95	inconclusive	99.21	99.94	270689	species-match
GCA_040297285.1	Streptomyces sparsogenes	67365	Streptomyces sparsogenes	67365	96.88	95	inconclusive	99.91	96.51	67365	species-match
GCA_963872465.1	Xenorhabdus eapokensis	1873482	Xenorhabdus eapokensis	1873482	100	95	conclusive	90.61	100	1873482	species-match
GCA_021491535.1	Paradevosia shaoguanensis	1335043	Paradevosia shaoguanensis	1335043	97.41	95	conclusive	98.86	97.22	1335043	species-match
GCA_001063455.1	Morococcus cerebrosus	1056807	Morococcus cerebrosus	1056807	94.71	94	conclusive	99.66	94.94	1056807	species-match
GCA_017051845.1	Pantoea stewartii subsp. indologenes	66269	Pantoea stewartii subsp. indologenes	66269	99.08	95	conclusive	99.64	99.21	66269	subspecies-match
GCA_003352445.1	Streptomyces cavourensis	67258	Streptomyces cavourensis	67258	99.59	95	inconclusive	99.91	99.47	67258	species-match
GCA_002198105.1	Mycolicibacterium peregrinum	43304	Mycolicibacterium peregrinum	43304	99.69	94	conclusive	100	99.65	43304	species-match
GCA_000816465.4	Streptomyces pluripotens	1355015	Streptomyces pluripotens	1355015	100	95	conclusive	99.53	99.99	1355015	species-match
GCA_034097055.1	Gemmata algarum	2975278	Gemmata algarum	2975278	97.95	95	conclusive	96.26	97.73	2975278	species-match
GCA_021249385.1	Melaminivora jejuensis	1267217	Melaminivora jejuensis	1267217	99.99	95	conclusive	98.45	99.98	1267217	species-match
GCA_013320815.1	Rhizobium skierniewicense	984260	Rhizobium skierniewicense	984260	98.12	95	conclusive	98.48	98.12	984260	species-match
GCA_022458885.1	Brevibacterium zhoupengii	2898795	Brevibacterium zhoupengii	2898795	99.08	95	conclusive	97.09	99.22	2898795	species-match
GCA_040302205.1	Micromonospora avicenniae	1198245	Micromonospora avicenniae	1198245	97.88	95	conclusive	94.46	97.91	1198245	species-match
GCA_963534795.1	Christensenella hongkongensis	270498	Christensenella hongkongensis	270498	98.8	95	conclusive	84.36	98.96	270498	species-match
GCA_008244535.1	Dictyoglomus thermophilum	14	Dictyoglomus thermophilum	14	98.97	95	conclusive	91.31	98.85	14	species-match
GCA_032985125.1	Citrobacter freundii	546	Citrobacter freundii	546	98.89	95	conclusive	97.97	98.97	546	species-match
GCA_902375515.1	Bacillus testis	1622072	Bacillus testis	1622072	100	95	conclusive	97.06	100	1622072	species-match
GCA_000157835.1	Brucella ceti M644/93/1	120577	Brucella ceti	120577	99.84	99.8	inconclusive	98	99.8	120577	species-match
GCA_902386485.1	Clostridium cadaveris	1529	Clostridium cadaveris	1529	99.61	95	conclusive	99.38	99.63	1529	species-match
GCA_020520145.1	Desulfurispirillum indicum	936456	Desulfurispirillum indicum	936456	99.01	95	conclusive	98.28	99.16	936456	species-match
GCA_000309295.1	Dehalobacter restrictus	55583	Dehalobacter restrictus	55583	99.21	95	conclusive	93.04	99.23	55583	species-match
GCA_016185375.1	Mycobacterium nebraskense	244292	Mycobacterium nebraskense	244292	99.87	95	conclusive	94.28	99.94	244292	species-match
GCA_001968885.1	Clostridium pasteurianum	1501	Clostridium pasteurianum	1501	99.92	95	conclusive	96.09	99.94	1501	species-match
GCA_001901355.1	Pseudomonas versuta	1788301	Pseudomonas versuta	1788301	99.98	95	conclusive	99.95	99.99	1788301	species-match
GCA_026627225.1	Streptomyces tirandamycinicus	2174846	Streptomyces tirandamycinicus	2174846	98.9	95	conclusive	99.91	98.52	2174846	species-match
GCA_000369605.1	Acinetobacter courvalinii	280147	Acinetobacter courvalinii	280147	96.82	95	conclusive	99.97	96.63	280147	species-match
GCA_025457545.1	Hallella absiana	2925336	Hallella absiana	2925336	99	95	conclusive	98.99	99.15	2925336	species-match
GCA_025393195.1	Chromohalobacter moromii	2860329	Chromohalobacter moromii	2860329	97.28	95	conclusive	99.78	97.18	2860329	species-match
GCA_023218095.1	Mycobacterium colombiense	339268	Mycobacterium colombiense	339268	98.07	95	conclusive	99.94	98.04	339268	species-match
GCA_036762775.1	Desulfocurvibacter africanus	873	Desulfocurvibacter africanus subsp. africanus	873	97.74	95	conclusive	89.35	98.02	873	derived-species-match
GCA_024529545.1	Escherichia albertii	208962	Escherichia albertii	208962	98.87	95	conclusive	99.51	98.95	208962	species-match
GCA_004519465.1	Saccharomonospora xinjiangensis	75294	Saccharomonospora xinjiangensis	75294	96.86	95	conclusive	98.98	96.85	75294	species-match
GCA_014773425.1	Polycladospora coralii	2771432	Polycladospora coralii	2771432	99.17	95	conclusive	77.8	99.25	2771432	species-match
GCA_001952045.1	Bartonella apis	1686310	Bartonella apis	1686310	97.84	95.5	conclusive	98.75	97.57	1686310	species-match
GCA_032554135.1	Lacticaseibacillus rhamnosus	47715	Lacticaseibacillus rhamnosus	47715	99.78	95	conclusive	99.36	99.84	47715	species-match
GCA_036318385.1	Catenibacterium tridentinum	3035606	Catenibacterium tridentinum	3035606	98.13	95	inconclusive	100	98.22	3035606	species-match
GCA_001283025.1	Helicobacter ailurogastricus	1578720	Helicobacter ailurogastricus	1578720	98.57	95	conclusive	99.29	98.3	1578720	species-match
GCA_036222365.1	Brevibacillus choshinensis	54911	Brevibacillus choshinensis	54911	96.98	95	conclusive	91.7	97.2	54911	species-match
GCA_031554135.1	Aeromonas aquatica	558964	Aeromonas aquatica	558964	98.61	95	conclusive	93.05	98.25	558964	species-match
GCA_902375745.1	Paenibacillus ihuae	1232431	Paenibacillus ihuae	1232431	100	95	conclusive	94.09	100	1232431	species-match
GCA_947054605.1	Clostridium neonatale	137838	Clostridium neonatale	137838	99.31	95	conclusive	99.38	99.44	137838	species-match
GCA_000760555.1	Acinetobacter tandoii	202954	Acinetobacter tandoii	202954	99.99	95	conclusive	100	99.98	202954	species-match
GCA_031851305.1	Photobacterium arenosum	2774143	Photobacterium arenosum	2774143	99.02	95	conclusive	89.53	99.08	2774143	species-match
GCA_016924735.1	Sphingomonas arenae	2812555	Sphingomonas arenae	2812555	100	95	conclusive	99.65	99.99	2812555	species-match
GCA_959022195.1	Enterococcus casseliflavus	37734	Enterococcus casseliflavus	37734	98.86	95	inconclusive	97.22	98.88	37734	species-match
GCA_020406755.1	Pectobacterium polaris	2042057	Pectobacterium polaris	2042057	97.16	95	inconclusive	98.34	97.1	2042057	species-match
GCA_026240105.1	Larsenimonas rhizosphaerae	2944682	Larsenimonas rhizosphaerae	2944682	99.18	95	conclusive	99.92	99.23	2944682	species-match
GCA_963896055.1	Photorhabdus asymbiotica	291112	Photorhabdus asymbiotica	291112	100	95	conclusive	99.14	100	291112	species-match
GCA_001704875.1	Pseudoalteromonas lipolytica	570156	Pseudoalteromonas lipolytica	570156	99.18	95	conclusive	100	99.24	570156	species-match
GCA_021245885.1	Chryseobacterium gleum	250	Chryseobacterium gleum	250	97.69	95	conclusive	99.88	97.64	250	species-match
GCA_037095865.1	Mameliella alba	561184	Mameliella alba	561184	98.28	95	conclusive	99.69	98.21	561184	species-match
GCA_902506355.1	Maribacter litoralis	2059726	Maribacter litoralis	2059726	97.61	95	conclusive	96.84	97.51	2059726	species-match
GCA_002369755.1	Staphylococcus intermedius	1285	Staphylococcus intermedius	1285	99.9	95	conclusive	99.61	99.87	1285	species-match
GCA_003351325.1	Bosea caraganae	2763117	Bosea caraganae	2763117	100	95	conclusive	100	99.99	2763117	species-match
GCA_039727805.1	Pseudomonas salmasensis	2745514	Pseudomonas salmasensis	2745514	98.17	95	inconclusive	99.32	97.99	2745514	species-match
GCA_902374775.1	Brevibacterium senegalense	1033736	Brevibacterium senegalense	1033736	100	95	conclusive	91.62	100	1033736	species-match
GCA_963970865.1	Pseudomonas silesiensis	1853130	Pseudomonas silesiensis	1853130	97.28	95	conclusive	100	97.04	1853130	species-match
GCA_963899795.1	Xenorhabdus mauleonii	351675	Xenorhabdus mauleonii	351675	99.99	95	conclusive	94.34	99.99	351675	species-match
GCA_017898105.1	Arthrobacter jiangjiafuii	2817475	Arthrobacter jiangjiafuii	2817475	98.45	95	conclusive	96.6	98.35	2817475	species-match
GCA_027558275.1	Halomonas elongata	2746	Halomonas elongata	2746	100	95	conclusive	99.8	99.99	2746	species-match
GCA_030577015.1	Desulforamulus aquiferis	1397668	Desulforamulus aquiferis	1397668	98.95	95	conclusive	99.67	98.96	1397668	species-match
GCA_013394225.1	Paenibacillus kribbensis	172713	Paenibacillus kribbensis	172713	98.75	95	conclusive	99.65	98.73	172713	species-match
GCA_011516935.1	Acetobacter farinalis	1260984	Acetobacter farinalis	1260984	100	95	conclusive	95.49	99.99	1260984	species-match
GCA_033911685.1	Serratia marcescens	615	Serratia marcescens	615	98.8	95	inconclusive	95.83	98.82	615	species-match
GCA_034427735.1	Azohydromonas lata	45677	Azohydromonas lata	45677	98.55	95	conclusive	98.69	98.8	45677	species-match
GCA_033977105.1	Mesorhizobium captivum	3072319	Mesorhizobium captivum	3072319	96.4	95	conclusive	99.74	96.14	3072319	species-match
GCA_029051405.1	Bifidobacterium castoris	2306972	Bifidobacterium castoris	2306972	98.96	95	conclusive	71.24	98.92	2306972	species-match
GCA_020005195.1	Azospirillum agricola	1720247	Azospirillum agricola	1720247	97.15	95	conclusive	96.18	96.64	1720247	species-match
GCA_900513395.1	Klebsiella pneumoniae	573	Klebsiella pneumoniae subsp. pneumoniae	573	99.98	95	conclusive	99.19	99.99	573	derived-species-match
GCA_032190555.1	Companilactobacillus alimentarius	1602	Companilactobacillus alimentarius	1602	99.86	95	conclusive	99.13	99.83	1602	species-match
GCA_039544475.1	Nocardioides caeni	574700	Nocardioides caeni	574700	99.98	95	conclusive	97.77	99.95	574700	species-match
GCA_902832795.1	Burkholderia latens	488446	Burkholderia latens	488446	99.99	95	conclusive	100	99.99	488446	species-match
GCA_032081005.1	Proteiniphilum saccharofermentans	1642647	Proteiniphilum saccharofermentans	1642647	96.87	95	conclusive	99.25	96.11	1642647	species-match
GCA_030268745.1	Actinoplanes regularis	52697	Actinoplanes regularis	52697	98.28	95	conclusive	93.7	98.3	52697	species-match
GCA_000416155.1	Pseudomonas psychrophila	122355	Pseudomonas psychrophila	122355	99.39	95	conclusive	98.99	99.31	122355	species-match
GCA_012798375.1	Flexilinea flocculi	1678840	Flexilinea flocculi	1678840	99.05	95	conclusive	82.66	99.2	1678840	species-match
GCA_002376405.1	Brevibacillus borstelensis	45462	Brevibacillus borstelensis	45462	99.58	95	conclusive	79.65	99.57	45462	species-match
GCA_018604565.1	Exiguobacterium acetylicum	41170	Exiguobacterium acetylicum	41170	98.47	95	conclusive	99.56	98.38	41170	species-match
GCA_963568495.1	Burkholderia pseudomallei	28450	Burkholderia pseudomallei	28450	99.53	95	inconclusive	99.32	99.33	28450	species-match
GCA_028622095.1	Deinococcus aquaticus	328692	Deinococcus aquaticus	328692	100	95	conclusive	98.83	99.99	328692	species-match
GCA_036966645.1	Bacillus thuringiensis	1428	Bacillus thuringiensis	1428	98.21	97	conclusive	99.48	98.04	1428	species-match
GCA_011620105.1	Pseudoxanthomonas spadix	415229	Pseudoxanthomonas spadix	415229	98.22	95	conclusive	54.97	98.33	415229	species-match
GCA_914590485.1	Celerinatantimonas diazotrophica	412034	Celerinatantimonas diazotrophica	412034	100	95	conclusive	100	99.99	412034	species-match
GCA_002295405.1	Idiomarina baltica	190892	Idiomarina baltica	190892	98.4	95	conclusive	88.86	98.54	190892	species-match
GCA_900445205.1	Alloiococcus otitis	1652	Alloiococcus otitis	1652	99.99	95	conclusive	97.97	99.99	1652	species-match
GCA_000718075.1	Mycetocola saprophilus	76636	Mycetocola saprophilus	76636	99.99	95	conclusive	98.93	99.99	76636	species-match
GCA_010671705.1	Pseudomonas brassicae	2708063	Pseudomonas brassicae	2708063	99.91	95	conclusive	88.48	99.91	2708063	species-match
GCA_001907655.1	Mycolicibacterium diernhoferi	1801	Mycolicibacterium diernhoferi	1801	100	95	conclusive	99.11	99.99	1801	species-match
GCA_022354485.1	Rhizobium gallicum	56730	Rhizobium mongolense	57676	96.13	95	inconclusive	99.14	96.31	56730	species-match
GCA_001956175.1	Paenibacillus amylolyticus	1451	Paenibacillus amylolyticus	1451	97.31	95	inconclusive	99.72	97.37	1451	species-match
GCA_009363135.1	Kosakonia arachidis	551989	Kosakonia arachidis	551989	100	95	conclusive	100	99.99	551989	species-match
GCA_019335305.1	Qipengyuania flava	192812	Qipengyuania flava	192812	97.41	95	conclusive	96.32	97.18	192812	species-match
GCA_003999335.1	Brevibacterium linens	1703	Brevibacterium linens	1703	98.26	95	conclusive	96.91	97.99	1703	species-match
GCA_023656415.1	Nocardioides bruguierae	2945102	Nocardioides bruguierae	2945102	98.22	95	conclusive	97.49	97.91	2945102	species-match
GCA_022345865.1	Corynebacterium pseudodiphtheriticum	37637	Corynebacterium pseudodiphtheriticum	37637	98.42	95.5	conclusive	99.45	98.4	37637	species-match
GCA_030599915.1	Photobacterium frigidiphilum	264736	Photobacterium frigidiphilum	264736	98.59	95	conclusive	71.79	98.65	264736	species-match
GCA_002931485.1	Rathayibacter tritici	33888	Rathayibacter tritici	33888	99.66	95	conclusive	99.19	99.65	33888	species-match
GCA_030554075.1	Acinetobacter geminorum	2730922	Acinetobacter geminorum	2730922	96.8	95	inconclusive	100	96.76	2730922	species-match
GCA_025995545.1	Acetobacter orleanensis NRIC 0473	104099	Acetobacter orleanensis	104099	99.99	95	conclusive	95.42	99.99	104099	species-match
GCA_900198635.1	Helicobacter pametensis	95149	Helicobacter pametensis	95149	99.99	95	conclusive	96.04	99.99	95149	species-match
GCA_011801265.1	Clavibacter capsici	1874630	Clavibacter capsici	1874630	99.99	95	conclusive	91.22	99.98	1874630	species-match
GCA_946223255.1	Lawsonella clevelandensis	1528099	Lawsonella clevelandensis	1528099	99.61	95	conclusive	99.16	99.51	1528099	species-match
GCA_002176895.1	Clostridium diolis	223919	Clostridium diolis	223919	98.63	95	inconclusive	99.38	98.64	223919	species-match
GCA_019973695.1	Enterobacter asburiae	61645	Enterobacter asburiae	61645	97.03	95	inconclusive	99.61	97.08	61645	species-match
GCA_001887115.1	Alcanivorax borkumensis	59754	Alcanivorax borkumensis	59754	99.79	95	conclusive	94.6	99.97	59754	species-match
GCA_022721635.1	Veillonella seminalis	1502943	Veillonella seminalis	1502943	99.45	95	conclusive	98.97	99.48	1502943	species-match
GCA_000023745.1	Methylovorus glucosotrophus SIP3-4	266009	Methylovorus glucosotrophus	266009	97.28	95	conclusive	99.3	97.28	266009	species-match
GCA_900187145.1	Mycolicibacter terrae	1788	Mycolicibacter terrae	1788	100	95	conclusive	99.2	99.99	1788	species-match
GCA_004366455.1	Modicisalibacter xianhensis	442341	Modicisalibacter xianhensis	442341	95.86	95	conclusive	99.51	96.3	442341	species-match
GCA_002286725.1	Pseudomonas indica	137658	Pseudomonas indica	137658	98.84	95	conclusive	98.61	98.83	137658	species-match
GCA_018722605.1	Methylovulum psychrotolerans	1704499	Methylovulum psychrotolerans	1704499	97.83	95	conclusive	98.99	97.99	1704499	species-match
GCA_003252875.1	Haemophilus sputorum	1078480	Haemophilus sputorum	1078480	97.11	95	conclusive	99.7	97.27	1078480	species-match
GCA_020537595.1	Amedibacillus dolichus	31971	Amedibacillus dolichus	31971	98.55	95	conclusive	98.74	98.86	31971	species-match
GCA_000222445.3	Sporolactobacillus inulinus CASD	2078	Sporolactobacillus inulinus	2078	99.97	95	conclusive	86.6	99.99	2078	species-match
GCA_020537285.1	Intestinibacter bartlettii	261299	Intestinibacter bartlettii	261299	98.39	95	conclusive	100	98.57	261299	species-match
GCA_039946555.1	Faecalibacillus intestinalis	1982626	[Clostridium] ammoniilyticum	2981784	98.88	95	inconclusive	98.38	96.46	1982626	species-match
GCA_001313625.1	Rhodococcus koreensis JCM 10743 = NBRC 100607	99653	Rhodococcus koreensis	99653	99.8	95	conclusive	59.01	99.8	99653	species-match
GCA_963866605.1	Aliterella atlantica CENA595	1827278	Aliterella atlantica	1827278	100	95	conclusive	95.65	100	1827278	species-match
GCA_003858495.1	Buchananella hordeovulneris	52770	Buchananella hordeovulneris	52770	99	95	conclusive	99.29	98.84	52770	species-match
GCA_002887595.1	Bowmanella denitrificans	366582	Bowmanella denitrificans	366582	97.56	95	conclusive	100	97.57	366582	species-match
GCA_040298305.1	Streptomyces violaceorubidus	284042	Streptomyces violaceorubidus	284042	98.17	95	conclusive	100	98.16	284042	species-match
GCA_946188855.1	Streptococcus mitis	28037	Streptococcus bouchesdurhonensis	2954240	94.28	95	below_threshold	99.94	94.5	28037	species-match
GCA_947496965.1	Algibacter mikhailovii	425498	Algibacter mikhailovii	425498	97.77	95	conclusive	100	97.96	425498	species-match
GCA_031454005.1	Pacificitalea manganoxidans	1411902	Pacificitalea manganoxidans	1411902	100	95	conclusive	99.41	99.99	1411902	species-match
GCA_944320425.1	Bacteroides ndongoniae	1903262	Bacteroides ndongoniae	1903262	98.17	95	conclusive	98.94	98.02	1903262	species-match
GCA_001050675.1	Vibrio nigripulchritudo POn4	28173	Vibrio nigripulchritudo	28173	96.82	95	conclusive	97.81	97.07	28173	species-match
GCA_003402595.1	Streptomyces spongiicola	1690221	Streptomyces spongiicola	1690221	99.39	95	conclusive	100	98.81	1690221	species-match
GCA_012842225.1	Desulfitobacterium dehalogenans	36854	Desulfitobacterium dehalogenans	36854	95.96	95	conclusive	92.11	96.23	36854	species-match
GCA_902375875.1	Cellulomonas timonensis	1689271	Cellulomonas timonensis	1689271	100	95	conclusive	97.23	100	1689271	species-match
GCA_029224945.1	Lactimicrobium massiliense	2161814	Lactimicrobium massiliense	2161814	98.03	95	conclusive	96.96	98.02	2161814	species-match
GCA_009765205.1	Tomitella fengzijianii	2597660	Tomitella fengzijianii	2597660	99.27	95	conclusive	100	99.43	2597660	species-match
GCA_024749185.1	Pseudomonas wadenswilerensis	1785161	Pseudomonas wadenswilerensis	1785161	99.32	95	conclusive	100	99.42	1785161	species-match
GCA_023347555.1	Brenneria tiliae	2914984	Brenneria tiliae	2914984	100	95	inconclusive	99.94	99.99	2914984	species-match
GCA_000785985.1	Actinoplanes utahensis	1869	Actinoplanes utahensis	1869	99.99	95	conclusive	94.12	99.97	1869	species-match
GCA_033426505.1	Campylobacter upsaliensis	28080	Campylobacter upsaliensis	28080	96.95	95	inconclusive	99.8	96.38	28080	species-match
GCA_030576795.1	Reinekea forsetii	1336806	Reinekea forsetii	1336806	98.59	95	conclusive	72.14	98.51	1336806	species-match
GCA_036561905.1	Raoultella scottia	3040937	Raoultella scottia	3040937	99.77	95	conclusive	69.42	99.82	3040937	species-match
GCA_000417735.2	Chlamydia avium	1457141	Chlamydia avium	1457141	99.63	95	conclusive	98.38	99.54	1457141	species-match
GCA_902364825.1	Odoribacter splanchnicus	28118	Odoribacter splanchnicus	28118	98.45	95	conclusive	95.62	98.92	28118	species-match
GCA_039872185.1	Comamonas thiooxydans	363952	Comamonas thiooxydans	363952	97.01	95	conclusive	97.75	97	363952	species-match
GCA_029838495.1	Agrobacterium pusense	648995	Agrobacterium pusense	648995	98.32	95	conclusive	99.51	98.46	648995	species-match
GCA_022603235.1	Peribacillus muralis	264697	Peribacillus muralis	264697	98.13	95	conclusive	99.14	98.09	264697	species-match
GCA_003113095.2	Edwardsiella piscicida	1263550	Edwardsiella piscicida	1263550	99.5	95	conclusive	96.31	99.57	1263550	species-match
GCA_900163775.1	Marinilactibacillus psychrotolerans 42ea	191770	Marinilactibacillus psychrotolerans	191770	97.96	95	conclusive	98.48	97.84	191770	species-match
GCA_016604405.1	Francisella hispaniensis	622488	Francisella hispaniensis	622488	97.96	95	conclusive	98.8	97.74	622488	species-match
GCA_009789595.1	Pseudoduganella flava	871742	Pseudoduganella flava	871742	100	95	conclusive	99.62	99.99	871742	species-match
GCA_034090435.1	Vescimonas coprocola	2714355	Vescimonas coprocola	2714355	97.43	95	conclusive	89.29	97.3	2714355	species-match
GCA_900217845.1	Fibrobacter succinogenes	833	Fibrobacter succinogenes subsp. succinogenes	833	93.57	95	below_threshold	100	99.99	833	derived-species-match
GCA_003591235.1	Pseudoalteromonas profundi	1774956	Pseudoalteromonas gelatinilytica	1703256	97.59	95	inconclusive	100	97.8	1774956	species-match
GCA_036208445.1	Aneurinibacillus thermoaerophilus	143495	Aneurinibacillus thermoaerophilus	143495	99.57	95	conclusive	96.92	99.57	143495	species-match
GCA_031583835.1	Rhizobium hidalgonense	1538159	Rhizobium hidalgonense	1538159	98.81	95	conclusive	100	98.71	1538159	species-match
GCA_963876995.1	Photorhabdus hindustanensis	2918802	Photorhabdus hindustanensis	2918802	100	95	inconclusive	97.13	100	2918802	species-match
GCA_014623465.1	Marinomonas arctica	383750	Marinomonas arctica	383750	100	95	conclusive	99.2	99.99	383750	species-match
GCA_014648975.1	Kitasatospora herbaricolor	68217	Kitasatospora herbaricolor	68217	99.99	95	conclusive	98.48	99.99	68217	species-match
GCA_032803705.1	Marinobacter xestospongiae	994319	Marinobacter xestospongiae	994319	96.44	95	conclusive	97.9	96.41	994319	species-match
GCA_902375465.1	Risungbinella massiliensis	1329796	Risungbinella massiliensis	1329796	100	95	conclusive	81.99	100	1329796	species-match
GCA_007830515.1	Mesorhizobium tianshanense	39844	Mesorhizobium tianshanense	39844	99.97	95	conclusive	99.21	99.99	39844	species-match
GCA_036208925.1	Bacillus siamensis	659243	Bacillus siamensis	659243	99.02	95	conclusive	99.41	99.05	659243	species-match
GCA_006370535.1	Corynebacterium silvaticum	2320431	Corynebacterium silvaticum	2320431	99.99	95	conclusive	99.9	99.99	2320431	species-match
GCA_001532155.1	Burkholderia territorii	1503055	Burkholderia territorii	1503055	98.8	95	conclusive	100	98.82	1503055	species-match
GCA_012515175.1	Thauera phenolivorans	1792543	Thauera phenolivorans	1792543	99.31	95	conclusive	81.56	99.19	1792543	species-match
GCA_022845755.1	[Clostridium] hylemonae	89153	[Clostridium] hylemonae	89153	98.86	95	conclusive	98.75	98.98	89153	species-match
GCA_000785645.1	Meiothermus ruber	277	Meiothermus ruber	277	99.57	95	conclusive	98.76	99.58	277	species-match
GCA_040095115.1	Coprococcus hominis (ex Arizal et al. 2022)	2881262	Coprococcus hominis (ex Arizal et al. 2022)	2881262	98.7	95	conclusive	77.84	98.65	2881262	species-match
GCA_027693625.1	Megamonas funiformis	437897	Megamonas funiformis	437897	98.84	95	conclusive	99.18	98.86	437897	species-match
GCA_002902445.1	Staphylococcus casei	201828	Staphylococcus casei	201828	99.99	95	inconclusive	99.67	99.97	201828	species-match
GCA_008041915.1	Phyllobacterium endophyticum	1149773	Phyllobacterium endophyticum	1149773	98.66	95	conclusive	99.36	98.71	1149773	species-match
GCA_032079665.1	Mixta calida	665913	Mixta calida	665913	99.89	95	conclusive	95.55	99.86	665913	species-match
GCA_001674865.1	Acinetobacter baumannii	470	Acinetobacter baumannii	470	99.62	95	conclusive	99.95	99.55	470	species-match
GCA_900638055.1	Gemella haemolysans	1379	Gemella haemolysans	1379	99.99	95	conclusive	99.12	99.95	1379	species-match
GCA_934847765.1	Adlercreutzia equolifaciens subsp. celatus	446660	Adlercreutzia equolifaciens subsp. equolifaciens	446660	97.21	95	inconclusive	69.89	96.54	446660	derived-species-match
GCA_016889005.1	[Clostridium] scindens	29347	[Clostridium] scindens	29347	100	95	conclusive	99.38	99.99	29347	species-match
GCA_037482135.1	Gordonia hongkongensis	1701090	Gordonia hongkongensis	1701090	98.09	95	conclusive	100	97.8	1701090	species-match
GCA_025215145.1	Dryocola boscaweniae	2925397	Dryocola boscaweniae	2925397	100	95	conclusive	100	99.99	2925397	species-match
GCA_001315525.1	Catenuloplanes japonicus JCM 9106	33876	Catenuloplanes japonicus	33876	99.77	95	conclusive	45.95	99.74	33876	species-match
GCA_000376625.1	Mycoplasma putrefaciens Mput9231	2123	Mycoplasma putrefaciens	2123	99.03	95	conclusive	100	98.68	2123	species-match
GCA_003576445.1	Clavibacter phaseoli	1734031	Clavibacter phaseoli	1734031	98.43	95	conclusive	89.46	98.54	1734031	species-match
GCA_004291175.2	Staphylococcus saccharolyticus	33028	Staphylococcus saccharolyticus	33028	98.07	95	conclusive	95.05	97.93	33028	species-match
GCA_008244525.1	Corynebacterium urealyticum	43771	Corynebacterium urealyticum	43771	97.77	95	conclusive	93.11	97.22	43771	species-match
GCA_035323185.1	Sporomusa sphaeroides	47679	Sporomusa sphaeroides	47679	98.12	95	conclusive	100	98.43	47679	species-match
GCA_022603175.1	Psychrobacillus psychrodurans	126157	Psychrobacillus psychrodurans	126157	98.75	95	conclusive	100	98.79	126157	species-match
GCA_040225235.1	Pectobacterium versatile	2488639	Pectobacterium versatile	2488639	97.94	95	inconclusive	99	97.73	2488639	species-match
GCA_032074505.1	Chryseobacterium flavum	415851	Chryseobacterium flavum	415851	98.97	95	conclusive	99.64	99.01	415851	species-match
GCA_001368835.1	Thalassobacillus devorans	279813	Thalassobacillus devorans	279813	100	95	conclusive	99.35	99.99	279813	species-match
GCA_000314815.2	Streptococcus urinalis FB127-CNA-2	149016	Streptococcus urinalis	149016	99.9	95	conclusive	98.32	99.95	149016	species-match
GCA_028682735.1	Pseudomonas kurunegalensis	485880	Pseudomonas monteilii	76759	97.21	95.5	inconclusive	92.59	97.2	485880	species-match
GCA_024170345.1	Pseudomonas citronellolis	53408	Pseudomonas citronellolis	53408	98.65	95	inconclusive	99.68	98.51	53408	species-match
GCA_950059065.1	Aurantibacter aestuarii	1266046	Aurantibacter aestuarii	1266046	97.12	95	conclusive	76.5	96.75	1266046	species-match
GCA_022747985.1	Dickeya dianthicola	204039	Dickeya dianthicola	204039	99.48	95	conclusive	96.81	99.45	204039	species-match
GCA_902399825.1	Bacteroides stercoris	46506	Bacteroides stercoris	46506	98.75	95	conclusive	92.1	98.84	46506	species-match
GCA_963976985.1	Paremcibacter congregatus	2043170	Paremcibacter congregatus	2043170	97.74	95	conclusive	100	97.65	2043170	species-match
GCA_003522365.1	Corynebacterium flavescens	28028	Corynebacterium flavescens	28028	99.37	95	conclusive	97.29	99.38	28028	species-match
GCA_943912895.1	Corynebacterium massiliense	441501	Corynebacterium massiliense	441501	98.89	95	conclusive	96.7	98.56	441501	species-match
GCA_003095415.1	Dehalogenimonas alkenigignens	1217799	Dehalogenimonas alkenigignens	1217799	99.02	95	conclusive	85.27	99.32	1217799	species-match
GCA_963510635.1	Propionimicrobium lymphophilum	33012	Propionimicrobium lymphophilum	33012	97.85	95	conclusive	94.13	98.16	33012	species-match
GCA_946222415.1	Corynebacterium glucuronolyticum	39791	Corynebacterium glucuronolyticum	39791	98.97	95	conclusive	89.36	98.9	39791	species-match
GCA_948777265.1	Dubosiella newyorkensis	1862672	Dubosiella newyorkensis	1862672	99.11	95	conclusive	95.63	99.08	1862672	species-match
GCA_001298285.2	Corynebacterium ulcerans	65058	Corynebacterium ramonii	3026968	98.43	95	inconclusive	98.47	95.85	65058	species-match
GCA_020171525.1	Halobacillus yeomjeoni	311194	Halobacillus yeomjeoni	311194	97.32	95	conclusive	82.5	97.43	311194	species-match
GCA_001142305.1	Yersinia massiliensis	419257	Yersinia massiliensis	419257	97.5	95	conclusive	97.16	97.42	419257	species-match
GCA_023650495.1	Alkalimarinus coralli	2935863	Alkalimarinus coralli	2935863	100	95	conclusive	99.49	99.99	2935863	species-match
GCA_015767895.1	Streptomyces clavuligerus	1901	Streptomyces clavuligerus	1901	99.99	95	conclusive	100	99.98	1901	species-match
GCA_029868065.1	Nocardia flavorosea	53429	Nocardia flavorosea	53429	99.77	95	conclusive	97.62	99.78	53429	species-match
GCA_001667525.1	Mycobacterium kubicae	120959	Mycobacterium kubicae	120959	98.45	95	conclusive	99.61	98.43	120959	species-match
GCA_029834705.1	Stenotrophomonas maltophilia	40324	Stenotrophomonas maltophilia	40324	97.97	95	conclusive	98.21	98.01	40324	species-match
GCA_020164575.1	Psychroflexus curvus	2873595	Psychroflexus curvus	2873595	98.97	95	conclusive	85.13	98.97	2873595	species-match
GCA_023108875.1	Microbacterium aerolatum	153731	Microbacterium aerolatum	153731	97.6	95	conclusive	97.08	97.57	153731	species-match
GCA_013340915.1	Azospirillum brasilense	192	Azospirillum brasilense	192	98.79	95	conclusive	95.9	98.6	192	species-match
GCA_040286235.1	Microcella pacifica	2591847	Microcella pacifica	2591847	97.67	95	conclusive	98.26	97.88	2591847	species-match
GCA_036220305.1	Niallia alba	2729105	Niallia alba	2729105	98.6	95	conclusive	95.48	98.79	2729105	species-match
GCA_021608935.1	Pseudomonas salomonii	191391	Pseudomonas salomonii	191391	96.37	95	inconclusive	99.94	96.56	191391	species-match
GCA_029265495.1	Saccharopolyspora rectivirgula	28042	Saccharopolyspora rectivirgula	28042	99.76	95	conclusive	99.5	99.79	28042	species-match
GCA_013997415.1	Shigella dysenteriae	622	Shigella boydii	621	99.68	99.2	indistinguishable	97.23	97.87	562	synonym-match
GCA_022346315.1	Corynebacterium afermentans	38286	Corynebacterium afermentans subsp. afermentans	38286	97.81	95	inconclusive	97.81	97.5	38286	derived-species-match
GCA_007109275.1	Corynebacterium guaraldiae	3051103	Corynebacterium guaraldiae	3051103	97.21	95	inconclusive	99.35	96.95	3051103	species-match
GCA_002341085.1	Sphingobium xenophagum	121428	Sphingobium xenophagum	121428	97.5	95	conclusive	93.94	97.85	121428	species-match
GCA_001278365.1	Microbacterium chocolatum	84292	Microbacterium chocolatum	84292	100	95	inconclusive	99.11	99.94	84292	species-match
GCA_039595035.1	Chryseobacterium mucoviscidosis	1945581	Chryseobacterium urinae	3058400	96.3	95	inconclusive	97.22	96.14	1945581	species-match
GCA_944740275.1	Staphylococcus coagulans	74706	Staphylococcus coagulans	74706	98.47	95	inconclusive	99.61	98.33	74706	species-match
GCA_018555655.1	Bifidobacterium callimiconis	2306973	Bifidobacterium callimiconis	2306973	98.17	95	conclusive	98.77	97.93	2306973	species-match
GCA_031851835.1	Xanthomonas translucens pv. translucens	343	Xanthomonas translucens	343	98.9	95	conclusive	96.86	98.9	343	species-match
GCA_018372705.1	Dysgonomonas mossii	163665	Dysgonomonas mossii	163665	94.6	94	conclusive	77.99	94.65	163665	species-match
GCA_001912725.1	Corynebacterium glutamicum	1718	Corynebacterium glutamicum	1718	98.52	95	conclusive	97.7	98.48	1718	species-match
GCA_001312265.1	Methylobacterium platani JCM 14648	427683	Methylobacterium platani	427683	99.89	95	inconclusive	23.83	99.82	427683	species-match
GCA_016771795.1	Serratia fonticola	47917	Serratia fonticola	47917	98.1	95	conclusive	99.92	98.1	47917	species-match
GCA_937944895.1	Azonexus hydrophilus	418702	Azonexus hydrophilus	418702	98.11	95	conclusive	92.5	98.18	418702	species-match
GCA_020282385.1	Chromobacterium violaceum	536	Chromobacterium violaceum	536	98.73	95	conclusive	99.55	98.68	536	species-match
GCA_034004825.1	Arenimonas caeni	2058085	Arenimonas caeni	2058085	99.29	95	conclusive	96.64	99.27	2058085	species-match
GCA_030530255.1	Limosilactobacillus gorillae	1450649	Limosilactobacillus gorillae	1450649	99.61	95	conclusive	88.56	99.71	1450649	species-match
GCA_022641475.1	Nostocoides jenkinsii	330834	Nostocoides jenkinsii	330834	97.76	95	conclusive	75.03	97.39	330834	species-match
GCA_023000805.1	Citrobacter sedlakii	67826	Citrobacter sedlakii	67826	99.13	95	conclusive	99.24	99.22	67826	species-match
GCA_033548715.1	Pseudoalteromonas peptidolytica	61150	Pseudoalteromonas peptidolytica	61150	98.92	95	conclusive	99.75	98.93	61150	species-match
GCA_022640975.1	Bifidobacterium tibiigranuli	2172043	Bifidobacterium tibiigranuli	2172043	99.27	95	conclusive	94.18	99.25	2172043	species-match
GCA_001984745.1	Streptococcus azizii	1579424	Streptococcus azizii	1579424	99.98	95	conclusive	99.81	99.98	1579424	species-match
GCA_017848875.1	Castellaniella defragrans	75697	Castellaniella defragrans	75697	98.73	95	conclusive	97.68	98.73	75697	species-match
GCA_024401155.1	Treponema putidum	221027	Treponema putidum	221027	98.52	95	conclusive	100	98.3	221027	species-match
GCA_013386155.1	Pseudomonas costantinii	168469	Pseudomonas costantinii	168469	99.77	95	conclusive	99.68	99.77	168469	species-match
GCA_025200905.1	Bradyrhizobium yuanmingense	108015	Bradyrhizobium yuanmingense	108015	97.88	95	conclusive	99.9	98.01	108015	species-match
GCA_903684615.1	Comamonas aquatica	225991	Comamonas aquatica	225991	97.3	95	conclusive	92.65	97.15	225991	species-match
GCA_902377545.1	Clostridium ihumii	1470356	Clostridium ihumii	1470356	99.99	95	conclusive	99.38	100	1470356	species-match
GCA_018333175.1	Cohnella xylanilytica	557555	Cohnella xylanilytica	557555	98.99	95	conclusive	97.74	98.89	557555	species-match
GCA_900492555.1	Lacticaseibacillus zeae	57037	Lacticaseibacillus zeae	57037	97.04	95	conclusive	99.35	96.82	57037	species-match
GCA_030269425.1	Amycolatopsis taiwanensis	342230	Amycolatopsis taiwanensis	342230	99.13	95	conclusive	98.83	99.12	342230	species-match
GCA_027665635.1	Acidaminococcus massiliensis	1852375	Acidaminococcus massiliensis	1852375	98.73	95	conclusive	95.38	98.86	1852375	species-match
GCA_002165345.2	Acinetobacter wuhouensis	1879050	Acinetobacter wuhouensis	1879050	97	95	conclusive	99.5	96.95	1879050	species-match
GCA_018139585.1	Undibacterium rugosum	2762291	Undibacterium rugosum	2762291	99.12	95	conclusive	99.37	99.05	2762291	species-match
GCA_022453865.1	Gluconobacter frateurii	38308	Gluconobacter frateurii	38308	97.41	95	conclusive	96.07	96.97	38308	species-match
GCA_017916275.1	Rubellimicrobium arenae	2817372	Rubellimicrobium arenae	2817372	100	95	conclusive	99.39	99.99	2817372	species-match
GCA_937950115.1	Segatella oris	28135	Segatella oris	28135	97.69	95	conclusive	86.47	97.87	28135	species-match
GCA_000297395.2	Micromonospora lupini str. Lupac 08	285679	Micromonospora lupini	285679	98.97	95	conclusive	99.32	98.93	285679	species-match
GCA_029868025.1	Nocardia cyriacigeorgica	135487	Nocardia cyriacigeorgica	135487	97.89	95	conclusive	98.75	97.9	135487	species-match
GCA_948643805.1	Duncaniella muris	2094150	Duncaniella muris	2094150	98.93	95	conclusive	75.46	98.77	2094150	species-match
GCA_001294145.1	Stutzerimonas degradans	2968968	Stutzerimonas degradans	2968968	96.02	95	conclusive	100	96.03	2968968	species-match
GCA_035809615.1	Neobacillus niacini	86668	Neobacillus niacini	86668	99.97	95	conclusive	99.35	99.99	86668	species-match
GCA_036226265.1	Actinomadura citrea	46158	Actinomadura citrea	46158	98.75	95	conclusive	97.42	98.83	46158	species-match
GCA_034101905.1	Hallerella porci	1945871	Hallerella porci	1945871	99.84	95	conclusive	98.28	99.74	1945871	species-match
GCA_001262055.1	Schaalia meyeri	52773	Schaalia meyeri	52773	99.13	95	conclusive	99.76	99.02	52773	species-match
GCA_032099105.1	Ruminiclostridium cellobioparum	29355	Ruminiclostridium cellobioparum	29355	99.16	95	conclusive	98.34	99.1	29355	species-match
GCA_036772295.1	Tissierella praeacuta	43131	Tissierella praeacuta	43131	98.35	95	conclusive	100	98.46	43131	species-match
GCA_036711835.1	Kluyvera sichuanensis	2725494	Kluyvera sichuanensis	2725494	98.73	95	conclusive	100	98.7	2725494	species-match
GCA_001726005.1	Gilliamella apicola	1196095	Gilliamella apicola	1196095	97.48	95	inconclusive	100	97.71	1196095	species-match
GCA_033721595.1	Lysobacter spongiicola	435289	Lysobacter spongiicola	435289	96.96	95	conclusive	55.95	96.68	435289	species-match
GCA_016724845.1	Sphingobacterium spiritivorum	258	Sphingobacterium spiritivorum	258	94.54	94.5	conclusive	98.55	94.56	258	species-match
GCA_014223865.1	Listeria weihenstephanensis	1006155	Listeria weihenstephanensis	1006155	98.25	95	conclusive	85.71	98.28	1006155	species-match
GCA_034102385.1	Romboutsia timonensis	1776391	Romboutsia timonensis	1776391	98.51	95	conclusive	97.06	98.53	1776391	species-match
GCA_026616935.1	Gordonia sputi	36823	Gordonia sputi	36823	98.73	95	conclusive	100	98.45	36823	species-match
GCA_032879645.1	Sphingopyxis indica	436663	Sphingopyxis indica	436663	97.92	95	conclusive	94.09	97.82	436663	species-match
GCA_013347265.1	Paenibacillus cellulosilyticus	375489	Paenibacillus cellulosilyticus	375489	99.99	95	conclusive	98.82	99.99	375489	species-match
GCA_963521675.1	Paenarthrobacter ilicis	43665	Paenarthrobacter ilicis	43665	99.01	95	conclusive	99.72	98.98	43665	species-match
GCA_905332525.1	Latilactobacillus fragifolii	2814244	Latilactobacillus fragifolii	2814244	100	95	conclusive	98.69	99.99	2814244	species-match
GCA_024919355.1	Cnuibacter physcomitrellae	1619308	Cnuibacter physcomitrellae	1619308	98.02	95	conclusive	99.37	97.77	1619308	species-match
GCA_007636465.1	Shewanella xiamenensis	332186	Shewanella xiamenensis	332186	97.62	95	conclusive	99.84	97.42	332186	species-match
GCA_030812425.1	Paenibacillus anaericanus	170367	Paenibacillus anaericanus	170367	98.03	95	conclusive	98.61	98.09	170367	species-match
GCA_943914235.1	Porphyromonas asaccharolytica	28123	Porphyromonas asaccharolytica	28123	98.16	95	conclusive	84.84	98.12	28123	species-match
GCA_011421535.1	Nocardioides ochotonae	2685869	Nocardioides ochotonae	2685869	99.28	95	conclusive	95.64	99.4	2685869	species-match
GCA_022773085.1	Acidaminococcus fermentans	905	Acidaminococcus fermentans	905	98.95	95	conclusive	94.65	98.93	905	species-match
GCA_034099205.1	Ruminococcus bovis	2564099	Ruminococcus bovis	2564099	96.33	95	conclusive	91.82	96.13	2564099	species-match
GCA_010078245.1	Psychrilyobacter piezotolerans	2293438	Psychrilyobacter piezotolerans	2293438	100	95	conclusive	99.12	99.99	2293438	species-match
GCA_035599675.1	Sphingobacterium thalpophilum	259	Sphingobacterium thalpophilum	259	99.18	95	conclusive	92.36	99.36	259	species-match
GCA_023380005.1	Mesorhizobium opportunistum	593909	Mesorhizobium opportunistum	593909	96.2	95	conclusive	100	96.3	593909	species-match
GCA_015830995.1	Corynebacterium belfantii	2014537	Corynebacterium belfantii	2014537	99.62	95	conclusive	100	99.67	2014537	species-match
GCA_030400295.1	Vibrio agarivorans	153622	Vibrio agarivorans	153622	96.24	95	conclusive	98.46	96.25	153622	species-match
GCA_035413225.1	Coprothermobacter proteolyticus	35786	Coprothermobacter proteolyticus	35786	98.45	95	conclusive	56.42	98.18	35786	species-match
GCA_001315425.1	Streptomyces naganishii JCM 4654	285447	Streptomyces naganishii	285447	99.77	95	inconclusive	49.91	99.72	285447	species-match
GCA_963526285.1	Sanguibacter inulinus	60922	Sanguibacter inulinus	60922	97.52	95	conclusive	54.47	97.29	60922	species-match
GCA_008705275.1	Xanthomonas sontii	2650745	Xanthomonas sontii	2650745	97.76	95	conclusive	95.49	97.66	2650745	species-match
GCA_000180115.1	Clostridium cellulovorans 743B	1493	Clostridium cellulovorans	1493	99.99	95	conclusive	98.14	99.99	1493	species-match
GCA_011365705.1	Rubrivivax benzoatilyticus	316997	Rubrivivax benzoatilyticus	316997	99.99	95	conclusive	98.7	99.99	316997	species-match
GCA_005886885.1	Pseudoalteromonas phenolica	161398	Pseudoalteromonas phenolica	161398	98.68	95	conclusive	100	98.7	161398	species-match
GCA_937883815.1	Christiangramia flava	1486245	Christiangramia flava	1486245	98.18	95	conclusive	85.93	98.32	1486245	species-match
GCA_039543685.1	Alloalcanivorax gelatiniphagus	1194167	Alloalcanivorax gelatiniphagus	1194167	99.98	95	conclusive	98.92	99.98	1194167	species-match
GCA_015355355.1	Staphylococcus chromogenes	46126	Staphylococcus chromogenes	46126	98.46	95	conclusive	99.06	98.4	46126	species-match
GCA_027321425.1	Dechloromonas agitata	73030	Dechloromonas agitata	73030	99	95	conclusive	82.67	99	73030	species-match
GCA_040081935.1	Xenorhabdus khoisanae	880157	Xenorhabdus khoisanae	880157	98.09	95	conclusive	93.68	98.14	880157	species-match
GCA_900450915.1	Helicobacter fennelliae	215	Helicobacter fennelliae	215	99.55	95	conclusive	98.91	99.36	215	species-match
GCA_007923395.1	Arthrobacter yangruifuii	2606616	Arthrobacter yangruifuii	2606616	97.61	95	conclusive	96.51	97.54	2606616	species-match
GCA_002995535.1	Magnetospirillum gryphiswaldense	55518	Magnetospirillum gryphiswaldense	55518	100	95	conclusive	93.45	99.99	55518	species-match
GCA_029854255.1	Mycolicibacterium aubagnense	319707	Mycolicibacterium aubagnense	319707	99.99	95	conclusive	99.02	99.97	319707	species-match
GCA_945873255.1	Streptococcus ferus	1345	Streptococcus ferus	1345	98.52	95	conclusive	97.3	98.75	1345	species-match
GCA_031885465.1	Trueperella abortisuis	445930	Trueperella abortisuis	445930	98.42	95	conclusive	99.79	98.47	445930	species-match
GCA_003177275.1	Chitinophaga alhagiae	2203219	Chitinophaga alhagiae	2203219	100	95	conclusive	57.49	na	2203219	species-match
GCA_040057285.1	Xanthomonas euvesicatoria	456327	Xanthomonas euvesicatoria	456327	99.96	99.5	conclusive	99.94	99.98	456327	species-match
GCA_035390105.1	Mycolicibacterium fallax	1793	Mycolicibacterium fallax	1793	99.74	95	conclusive	73.24	99.44	1793	species-match
GCA_039594535.1	Herbaspirillum seropedicae	964	Herbaspirillum seropedicae	964	98.76	96.42	inconclusive	95.03	98.84	964	species-match
GCA_938030575.1	Maribacter aquivivus	228958	Maribacter aquivivus	228958	97.93	95	conclusive	72	97.8	228958	species-match
GCA_034005385.1	Zoogloea oleivorans	1552750	Zoogloea oleivorans	1552750	98.98	95	conclusive	95.78	98.93	1552750	species-match
GCA_014171515.1	Herbaspirillum frisingense	92645	Herbaspirillum frisingense	92645	97.56	95	conclusive	98.04	97.53	92645	species-match
GCA_003854875.1	Methylophilus methylotrophus	17	Methylophilus methylotrophus	17	96.37	95	conclusive	96.49	96.22	17	species-match
GCA_013234275.1	Buttiauxella agrestis	82977	Buttiauxella agrestis	82977	97.53	95	conclusive	100	97.52	82977	species-match
GCA_027683755.1	Lactococcus petauri	1940789	Lactococcus petauri	1940789	97.7	95	conclusive	99.02	98.19	1940789	species-match
GCA_003030325.1	Paracidovorax avenae	80867	Paracidovorax avenae	80867	96.95	95	inconclusive	69.08	96.81	80867	species-match
GCA_002844755.2	Chlamydia psittaci	83554	Chlamydia psittaci	83554	99.97	95	inconclusive	98.61	99.97	83554	species-match
GCA_021606405.1	Pseudomonas lurida	244566	Pseudomonas lurida	244566	99.08	95	conclusive	100	99.3	244566	species-match
GCA_963557325.1	Holdemanella biformis	1735	Holdemanella biformis	1735	96.53	95	conclusive	95.33	96.8	1735	species-match
GCA_002205615.1	Roseateles terrae	431060	Roseateles terrae	431060	100	95	conclusive	100	99.99	431060	species-match
GCA_040096755.1	Aedoeadaptatus acetigenes	2981723	Aedoeadaptatus acetigenes	2981723	97.31	95	conclusive	98.99	97.16	2981723	species-match
GCA_963558285.1	Alistipes dispar	2585119	Alistipes dispar	2585119	98.9	95	conclusive	94.78	99.09	2585119	species-match
GCA_013304205.1	Enterocloster clostridioformis	1531	Enterocloster clostridioformis	1531	99.57	95	conclusive	98.12	99.69	1531	species-match
GCA_946476865.1	Fructobacillus fructosus	1631	Fructobacillus fructosus	1631	98.47	95	conclusive	90.83	98.3	1631	species-match
GCA_001704175.2	Leptospira inadai serovar Lyme	29506	Leptospira inadai	29506	99.97	95	conclusive	81.73	99.96	29506	species-match
GCA_036849435.1	Monoglobus pectinilyticus	1981510	Monoglobus pectinilyticus	1981510	98.39	95	conclusive	90.91	98.41	1981510	species-match
GCA_934838485.1	Barnesiella intestinihominis	487174	Barnesiella intestinihominis	487174	98.46	95	conclusive	95.61	98.57	487174	species-match
GCA_963511015.1	Anaerococcus lactolyticus	33032	Anaerococcus lactolyticus	33032	97.53	95	conclusive	97.95	97.49	33032	species-match
GCA_017304365.1	Stenotrophomonas nitritireducens	83617	Stenotrophomonas nitritireducens	83617	98.31	95	inconclusive	48.01	97.28	83617	species-match
GCA_024808735.1	Bradyrhizobium japonicum	375	Bradyrhizobium japonicum	375	100	95	inconclusive	99.81	99.98	375	species-match
GCA_001541235.1	Hyphomicrobium sulfonivorans	121290	Hyphomicrobium sulfonivorans	121290	97.29	95	conclusive	95.9	97.01	121290	species-match
GCA_001047315.1	Streptomyces leeuwenhoekii	1437453	Streptomyces leeuwenhoekii	1437453	99.62	95	inconclusive	99.24	99.55	1437453	species-match
GCA_013072655.1	Acinetobacter defluvii	1871111	Acinetobacter defluvii	1871111	98.01	95	conclusive	99.38	97.61	1871111	species-match
GCA_002189675.2	Streptomyces alboflavus	67267	Streptomyces alboflavus	67267	98.43	95	conclusive	98.96	98.08	67267	species-match
GCA_022602515.1	Rosenbergiella collisarenosi	1544695	Rosenbergiella collisarenosi	1544695	98.75	95	conclusive	100	99.22	1544695	species-match
GCA_963970705.1	Pseudomonas proteolytica	219574	Pseudomonas proteolytica	219574	98.64	95	conclusive	100	98.64	219574	species-match
GCA_008579145.1	Iodidimonas gelatinilytica	1236966	Iodidimonas gelatinilytica	1236966	99.28	95	inconclusive	97.3	99.46	1236966	species-match
GCA_000259635.2	Salinispora pacifica CNS-143	351187	Salinispora pacifica	351187	99.54	95	inconclusive	79.67	99.36	351187	species-match
GCA_034933025.1	Anaerotignum propionicum	28446	Anaerotignum propionicum	28446	98.92	95	conclusive	94.55	98.95	28446	species-match
GCA_000401215.1	Clostridium sartagoforme AAU1	84031	Clostridium sartagoforme	84031	98.67	95	conclusive	99.07	98.62	84031	species-match
GCA_900230245.1	Caballeronia arationis	1777142	Caballeronia arationis	1777142	99.58	95	conclusive	99.94	99.76	1777142	species-match
GCA_002202685.1	Corynebacterium diphtheriae bv. gravis	1717	Corynebacterium diphtheriae	1717	98.64	95	conclusive	98.37	98.55	1717	species-match
GCA_040223965.1	Stenotrophomonas pennii	2762239	Stenotrophomonas lacuserhaii	2760084	98.73	95	inconclusive	93.73	97.34	2762239	species-match
GCA_004352735.1	Streptococcus vicugnae	2740579	Streptococcus vicugnae	2740579	98.8	95	conclusive	98.17	98.47	2740579	species-match
GCA_021342015.1	Massilia antarctica	2765360	Massilia antarctica	2765360	97.27	95	conclusive	86.73	97.11	2765360	species-match
GCA_934836705.1	Alistipes putredinis	28117	Alistipes putredinis	28117	99.48	95	conclusive	95.22	99.45	28117	species-match
GCA_020560745.1	Emergencia timonensis	1776384	Emergencia timonensis	1776384	98.64	95	conclusive	98.18	98.68	1776384	species-match
GCA_014779605.1	Chryseobacterium muglaense	2893752	Chryseobacterium muglaense	2893752	99.99	95	conclusive	99.06	99.99	2893752	species-match
GCA_013371475.1	Desulfuromonas acetoxidans	891	Desulfuromonas acetoxidans	891	99.93	95	conclusive	95.81	99.98	891	species-match
GCA_004770365.1	Leptospira vanthielii	293085	Leptospira vanthielii	293085	98.58	95	conclusive	97.67	98.5	293085	species-match
GCA_024532035.1	Clavibacter sepedonicus	31964	Clavibacter sepedonicus	31964	99.98	95	conclusive	98.14	99.97	31964	species-match
GCA_007654935.1	Mycobacterium marseillense	701042	Mycobacterium marseillense	701042	99.22	95	conclusive	99.94	99.33	701042	species-match
GCA_000406045.1	Dickeya oryzae	1240404	Dickeya oryzae	1240404	96.88	95	conclusive	98.54	97.03	1240404	species-match
GCA_000520695.1	Paenibacillus massiliensis T7	225917	Paenibacillus massiliensis	225917	98.53	95	conclusive	99.72	98.48	225917	species-match
GCA_900250125.1	Cupriavidus neocaledonicus	1040979	Cupriavidus neocaledonicus	1040979	99.97	95	conclusive	99.87	99.98	1040979	species-match
GCA_009602515.1	Ornithinicoccus hortensis	82346	Ornithinicoccus hortensis	82346	99.99	95	conclusive	95.76	99.99	82346	species-match
GCA_029688645.1	Ectobacillus antri	2486280	Ectobacillus antri	2486280	99.64	95	conclusive	99.19	99.75	2486280	species-match
GCA_022965695.1	Chryseobacterium daecheongense	192389	Chryseobacterium daecheongense	192389	96.17	95	conclusive	99.09	96.13	192389	species-match
GCA_902829275.1	Kyrpidia spormannii	2055160	Kyrpidia spormannii	2055160	97.84	95	conclusive	99.56	98.24	2055160	species-match
GCA_002024965.1	Mycobacterium intermedium	28445	Mycobacterium intermedium	28445	99.97	95	conclusive	99.38	99.98	28445	species-match
GCA_914768095.1	Snodgrassella gandavensis	2946698	Snodgrassella gandavensis	2946698	98.56	95	conclusive	95.67	98.64	2946698	species-match
GCA_020469725.1	Salmonella enterica	28901	Salmonella enterica subsp. enterica	28901	98.95	95	conclusive	99.68	99.03	28901	derived-species-match
GCA_963876675.1	Proteus alimentorum	1973495	Proteus alimentorum	1973495	100	95	conclusive	86.56	99.99	1973495	species-match
GCA_023572605.1	Pseudomonas juntendi	2666183	Pseudomonas juntendi	2666183	98.07	95	conclusive	100	98.38	2666183	species-match
GCA_902829255.1	Metabacillus niabensis	324854	Metabacillus niabensis	324854	99.98	95	conclusive	99.35	99.99	324854	species-match
GCA_032086115.1	Stenotrophomonas indicatrix	2045451	Stenotrophomonas indicatrix	2045451	97.12	95	conclusive	98.36	97.06	2045451	species-match
GCA_948960895.1	Phocaeicola sartorii	671267	Phocaeicola sartorii	671267	98.39	95	conclusive	78.37	99.02	671267	species-match
GCA_900195275.1	Helicobacter bizzozeronii	56877	Helicobacter bizzozeronii	56877	98.08	95	conclusive	98.89	97.41	56877	species-match
GCA_001985245.1	Bordetella pertussis	520	Bordetella pertussis	520	99.84	95	inconclusive	97.01	99.87	520	species-match
GCA_013449395.1	Pectobacterium carotovorum	554	Pectobacterium carotovorum subsp. carotovorum	554	98.26	95	inconclusive	93.16	98.13	554	derived-species-match
GCA_002742165.1	Mycobacterium celatum	28045	Mycobacterium celatum	28045	99.99	95	conclusive	99.94	99.99	28045	species-match
GCA_001625645.1	Pseudoalteromonas luteoviolacea CPMOR-2	43657	Pseudoalteromonas luteoviolacea	43657	99.61	95	conclusive	95.85	99.67	43657	species-match
GCA_015262695.1	Prevotella aurantiaca	596085	Prevotella aurantiaca	596085	98.71	95	conclusive	91.06	98.51	596085	species-match
GCA_905371985.1	Capnocytophaga ochracea	1018	Capnocytophaga ochracea	1018	96.67	95	conclusive	93.93	96.55	1018	species-match
GCA_902375455.1	Mobilicoccus massiliensis	1522310	Mobilicoccus massiliensis	1522310	100	95	conclusive	95.38	100	1522310	species-match
GCA_025515205.1	Microbacterium fluvii	415215	Microbacterium fluvii	415215	100	95	conclusive	98.12	99.98	415215	species-match
GCA_902385645.1	Brevibacillus massiliensis	1118054	Brevibacillus massiliensis	1118054	100	95	conclusive	82.02	100	1118054	species-match
GCA_000612225.1	Paenibacillus ehimensis A2	79264	Paenibacillus ehimensis	79264	99.2	95	conclusive	99.66	99.25	79264	species-match
GCA_025561565.1	Staphylococcus delphini	53344	Staphylococcus delphini	53344	98.84	95	conclusive	99.81	98.74	53344	species-match
GCA_019686075.1	Pyrinomonas methylaliphatogenes	454194	Pyrinomonas methylaliphatogenes	454194	99.59	95	conclusive	85.55	99.58	454194	species-match
GCA_004770805.1	Leptospira biflexa	172	Leptospira biflexa	172	98.49	95	conclusive	91.78	98.33	172	species-match
GCA_963876545.1	Xenorhabdus miraniensis	351674	Xenorhabdus miraniensis	351674	99.99	95	conclusive	95.79	100	351674	species-match
GCA_000717205.1	Kibdelosporangium aridum subsp. largum	2030	Kibdelosporangium aridum	2030	98.34	95	conclusive	97.26	98.57	2030	species-match
GCA_963677365.1	Marinifilum fragile	570161	Marinifilum fragile	570161	97.41	95	conclusive	96.99	97.29	570161	species-match
GCA_032473695.1	Clostridium septicum	1504	Clostridium septicum	1504	99.71	95	conclusive	99.98	99.67	1504	species-match
GCA_035410705.1	Kaistella chaponensis	713588	Kaistella chaponensis	713588	98.18	95	conclusive	90.23	98.22	713588	species-match
GCA_036807705.1	Leisingera aquaemixtae	1396826	Leisingera aquaemixtae	1396826	97.64	95	conclusive	94.61	97.4	1396826	species-match
GCA_944380255.1	Anaerostipes butyraticus	645466	Anaerostipes butyraticus	645466	99.46	95	conclusive	97.5	99.4	645466	species-match
GCA_025989135.1	Dethiobacter alkaliphilus	427926	Dethiobacter alkaliphilus	427926	95.72	95	conclusive	98.99	96.29	427926	species-match
GCA_029683485.1	Enterobacter ludwigii	299767	Enterobacter ludwigii	299767	98.92	95	conclusive	99.25	99.1	299767	species-match
GCA_039858645.1	Pseudomonas anguilliseptica	53406	Pseudomonas anguilliseptica	53406	99.8	95	conclusive	98.93	99.76	53406	species-match
GCA_002239625.1	Sedimentisphaera salicampi	1941349	Sedimentisphaera salicampi	1941349	99.01	95	conclusive	89.26	99.03	1941349	species-match
GCA_905220205.1	Paraburkholderia guartelaensis	2546446	Paraburkholderia guartelaensis	2546446	95.67	95	conclusive	99.94	96.32	2546446	species-match
GCA_033042305.1	Dietzia maris	37915	Dietzia kunjamensis	322509	97.78	95	inconclusive	100	97.38	37915	species-match
GCA_004363965.1	Listeria rocourtiae	647910	Listeria rocourtiae	647910	99.94	95	conclusive	84.11	99.94	647910	species-match
GCA_037062565.1	Listeria ivanovii	1638	Listeria ivanovii subsp. ivanovii	1638	99.97	95	conclusive	99.71	99.95	1638	derived-species-match
GCA_009906935.1	Hymenobacter busanensis	2607656	Hymenobacter busanensis	2607656	99.97	95	conclusive	92.79	99.99	2607656	species-match
GCA_003385055.1	Rhodococcus wratislaviensis	44752	Rhodococcus wratislaviensis	44752	100	95	conclusive	99.59	99.99	44752	species-match
GCA_019670025.1	Vibrio alfacsensis	1074311	Vibrio alfacsensis	1074311	97.01	95	conclusive	99.74	96.66	1074311	species-match
GCA_002250525.1	Enemella evansiae	2016499	Enemella evansiae	2016499	97.77	95	conclusive	97.45	97.66	2016499	species-match
GCA_020428355.1	Erwinia pyrifoliae	79967	Erwinia pyrifoliae	79967	99.83	95	conclusive	97.36	99.87	79967	species-match
GCA_002931855.1	Rathayibacter rathayi	33887	Rathayibacter rathayi	33887	99.99	95	conclusive	99.19	99.98	33887	species-match
GCA_014622905.1	Gordonia jinghuaiqii	2758710	Gordonia jinghuaiqii	2758710	99.23	95	conclusive	99.66	99.23	2758710	species-match
GCA_015559825.1	Streptococcus australis	113107	Streptococcus xiaochunlingii	2589788	94.53	95	below_threshold	100	93.72	113107	species-match
GCA_008015745.1	Mycolicibacter arupensis	342002	Mycolicibacter arupensis	342002	98.87	95	conclusive	96.87	99.01	342002	species-match
GCA_027947545.2	Streptantibioticus silvisoli	2705255	Streptantibioticus silvisoli	2705255	99	95	conclusive	98.67	98.65	2705255	species-match
GCA_029624615.1	Chryseobacterium arthrosphaerae	651561	Chryseobacterium arthrosphaerae	651561	98.55	95	conclusive	99.88	98.53	651561	species-match
GCA_944322735.1	Chlamydia gallinacea	1457153	Chlamydia gallinacea	1457153	99.62	95	conclusive	98.46	99.47	1457153	species-match
GCA_001405815.1	Roseibium alexandrii	388408	Roseibium alexandrii	388408	97.68	95	conclusive	99.45	97.29	388408	species-match
GCA_023218795.1	Apilactobacillus nanyangensis	2799579	Apilactobacillus nanyangensis	2799579	98.09	95	conclusive	97.88	98.03	2799579	species-match
GCA_947179125.1	Commensalibacter papalotli (ex Botero et al. 2024)	2972766	Commensalibacter papalotli (ex Botero et al. 2024)	2972766	99.93	95	conclusive	95.7	99.92	2972766	species-match
GCA_017582065.1	Cellulomonas fengjieae	2819978	Cellulomonas fengjieae	2819978	99.23	95	conclusive	98.74	99.33	2819978	species-match
GCA_963665895.1	Cohaesibacter marisflavi	655353	Cohaesibacter marisflavi	655353	98.97	95	conclusive	97.95	98.77	655353	species-match
GCA_019711335.1	Qipengyuania xiapuensis	2867236	Qipengyuania xiapuensis	2867236	97.87	95	conclusive	96.06	97.56	2867236	species-match
GCA_003368585.1	Paracoccus thiocyanatus	34006	Paracoccus thiocyanatus	34006	96.93	95	conclusive	96.12	97.36	34006	species-match
GCA_902728075.1	Bartonella doshiae	33044	Bartonella doshiae	33044	98.2	95	conclusive	87.17	97.9	33044	species-match
GCA_009706725.1	Providencia alcalifaciens	126385	Providencia alcalifaciens	126385	99.02	95	conclusive	95.23	98.94	126385	species-match
GCA_900583125.1	Pseudomonas viridiflava	33069	Pseudomonas syringae group genomosp. 3	251701	97.33	95	inconclusive	100	97.2	33069	species-match
GCA_026414645.1	Thermaurantimonas aggregans	2173829	Thermaurantimonas aggregans	2173829	99.76	95	conclusive	98.51	99.58	2173829	species-match
GCA_036798565.1	Roseococcus thiosulfatophilus	35813	Roseococcus thiosulfatophilus	35813	97.61	95	conclusive	58.24	97.07	35813	species-match
GCA_030408895.1	Corynebacterium gottingense	2041036	Corynebacterium gottingense	2041036	99.73	95	inconclusive	99.85	99.85	2041036	species-match
GCA_038377865.1	Staphylococcus pasteuri	45972	Staphylococcus pasteuri	45972	98.91	95	conclusive	99.17	98.94	45972	species-match
GCA_010994335.1	Endozoicomonas acroporae	1701104	Endozoicomonas acroporae	1701104	98.96	95	conclusive	99.66	98.85	1701104	species-match
GCA_028710795.1	Thiomonas arsenitoxydans	426114	Thiomonas arsenitoxydans	426114	97.2	95	conclusive	82.12	97.35	426114	species-match
GCA_017744995.1	Siphonobacter aquaeclarae	563176	Siphonobacter aquaeclarae	563176	97.25	95	conclusive	91.17	97.07	563176	species-match
GCA_019505185.1	Paludisphaera rhizosphaerae	2711216	Paludisphaera rhizosphaerae	2711216	100	95	conclusive	98.24	99.99	2711216	species-match
GCA_000422525.1	Halodesulfovibrio aestuarii DSM 10141	126333	Halodesulfovibrio aestuarii	126333	99.09	95	conclusive	100	99.15	126333	species-match
GCA_037405175.1	Ureaplasma urealyticum	2130	Ureaplasma urealyticum	2130	99.36	95	conclusive	99.15	99.15	2130	species-match
GCA_000747245.1	Tetragenococcus muriaticus 3MR10-3	64642	Tetragenococcus muriaticus	64642	99.52	95	conclusive	92.98	99.13	64642	species-match
GCA_036778495.1	Meiothermus cerbereus	65552	Meiothermus cerbereus	65552	99.56	95	conclusive	92.59	99.39	65552	species-match
GCA_963560145.1	Fournierella massiliensis	1650663	Fournierella massiliensis	1650663	97.1	95	conclusive	98.34	97.15	1650663	species-match
GCA_003860045.1	Streptococcus minor	229549	Streptococcus minor	229549	98.3	95	conclusive	99.49	98.2	229549	species-match
GCA_036697355.1	Vibrio coralliirubri	1516159	Vibrio coralliirubri	1516159	96.44	95	inconclusive	97.68	96.25	1516159	species-match
GCA_029023665.1	Pseudoalteromonas ostreae	2774154	Pseudoalteromonas ostreae	2774154	100	95	conclusive	99.49	99.99	2774154	species-match
GCA_029727315.1	Burkholderia vietnamiensis	60552	Burkholderia vietnamiensis	60552	99.13	95	conclusive	99.8	99.13	60552	species-match
GCA_959605895.1	Alistipes indistinctus	626932	Alistipes indistinctus	626932	99.18	95	conclusive	98.61	99.22	626932	species-match
GCA_024586545.1	Actinobacillus suis	716	Actinobacillus suis	716	99.86	95	conclusive	99.86	99.79	716	species-match
GCA_937975605.1	Mycolicibacterium thermoresistibile	1797	Mycolicibacterium thermoresistibile	1797	99.68	95	conclusive	85.42	99.65	1797	species-match
GCA_900637065.1	Corynebacterium minutissimum	38301	Corynebacterium minutissimum	38301	100	95	conclusive	99.9	99.99	38301	species-match
GCA_000385375.1	Methyloversatilis discipulorum	1119528	Methyloversatilis discipulorum	1119528	93.45	93.5	below_threshold	99.16	93.53	1119528	species-match
GCA_025527035.1	Winslowiella arboricola	2978220	Winslowiella arboricola	2978220	100	95	conclusive	100	99.99	2978220	species-match
GCA_022436505.1	Alcaligenes ammonioxydans	2582914	Alcaligenes ammonioxydans	2582914	99.42	95	conclusive	89.97	99.44	2582914	species-match
GCA_030252205.1	Corynebacterium suedekumii	3049801	Corynebacterium suedekumii	3049801	98.32	95	conclusive	80.02	98.33	3049801	species-match
GCA_015163725.1	Pseudomonas cyclaminis	2781239	Pseudomonas cyclaminis	2781239	99.91	95	conclusive	97.55	99.96	2781239	species-match
GCA_963557925.1	Coprococcus catus	116085	Coprococcus catus	116085	98.09	95	conclusive	80.13	98.17	116085	species-match
GCA_963516215.1	Leucobacter chromiiresistens	1079994	Leucobacter chromiiresistens	1079994	97.95	95	conclusive	81.42	97.74	1079994	species-match
GCA_004685085.1	Thermus tengchongensis	1214928	Thermus tengchongensis	1214928	98.23	95	conclusive	99.5	97.85	1214928	species-match
GCA_016102215.1	Bifidobacterium asteroides	1684	Bifidobacterium asteroides	1684	98.04	95	conclusive	97.89	97.73	1684	species-match
GCA_040095495.1	Dorea ammoniilytica	2981788	Dorea ammoniilytica	2981788	97.29	95	conclusive	89.33	97.55	2981788	species-match
GCA_001068715.1	Staphylococcus hominis	1290	Staphylococcus hominis subsp. novobiosepticus	1290	99.11	95	conclusive	91.37	99.17	1290	derived-species-match
GCA_015261345.1	Hoylesella pleuritidis	407975	Hoylesella pleuritidis	407975	98.83	95	conclusive	78.55	98.99	407975	species-match
GCA_040223715.1	Devosia marina	2683198	Devosia marina	2683198	97.4	95	conclusive	99.13	96.98	2683198	species-match
GCA_023195615.1	Psychroserpens algicola	1719034	Psychroserpens algicola	1719034	98.39	95	conclusive	100	98.47	1719034	species-match
GCA_902375895.1	Xanthomonas massiliensis	1720302	Xanthomonas massiliensis	1720302	100	95	conclusive	81.39	100	1720302	species-match
GCA_003331185.1	Janibacter anophelis	319054	Janibacter anophelis	319054	96.33	95	conclusive	91.82	96.35	319054	species-match
GCA_963898615.1	Argonema antarcticum A004/B2	2942763	Argonema antarcticum	2942763	100	95	conclusive	100	99.99	2942763	species-match
GCA_028656955.1	Pseudomonas fontis	2942633	Pseudomonas fontis	2942633	99.99	95	conclusive	100	99.98	2942633	species-match
GCA_037908465.1	Corynebacterium yonathiae	2913504	Corynebacterium yonathiae	2913504	99.25	95	conclusive	99.9	99.18	2913504	species-match
GCA_023892995.1	Peribacillus butanolivorans	421767	Peribacillus butanolivorans	421767	98.57	95	conclusive	97.42	98.63	421767	species-match
GCA_002209145.2	Jonesia denitrificans	43674	Jonesia denitrificans	43674	100	95	conclusive	99.14	99.99	43674	species-match
GCA_002844295.1	Thalassospira marina	2048283	Thalassospira marina	2048283	97.68	95	conclusive	93.72	97.76	2048283	species-match
GCA_014226915.1	Listeria grandensis	1494963	Listeria grandensis	1494963	97.65	95	conclusive	84.75	97.55	1494963	species-match
GCA_963890065.1	Vibrio bathopelagicus	2777577	Vibrio bathopelagicus	2777577	100	95	conclusive	99.61	100	2777577	species-match
GCA_014155785.1	[Pantoea] beijingensis	1324864	[Pantoea] beijingensis	1324864	100	95	conclusive	89.67	99.99	1324864	species-match
GCA_002018035.1	Leptospira borgpetersenii serovar Ballum	174	Leptospira borgpetersenii	174	99.59	95	conclusive	73.61	99.58	174	species-match
GCA_002148845.1	Eggerthia catenaformis	31973	Eggerthia catenaformis	31973	98.59	95	conclusive	99.06	98.89	31973	species-match
GCA_945875695.1	Actinobacillus porcinus	51048	Actinobacillus porcinus	51048	97.26	95	conclusive	91.38	97.22	51048	species-match
GCA_026170095.1	Pseudomonas kielensis	2762577	Pseudomonas kielensis	2762577	99.41	95	conclusive	99.4	99.5	2762577	species-match
GCA_036898275.1	Streptomyces bottropensis	42235	Streptomyces bottropensis	42235	99.45	95	inconclusive	99.76	99.36	42235	species-match
GCA_003626585.1	Streptomyces radicis	1750517	Streptomyces radicis	1750517	100	95	conclusive	97.44	99.99	1750517	species-match
GCA_000417695.2	Chlamydia ibidis	1405396	Chlamydia ibidis	1405396	99.97	95	conclusive	99.12	99.98	1405396	species-match
GCA_039526805.1	Arthrobacter roseus	136274	Arthrobacter roseus	136274	100	95	conclusive	97.04	99.99	136274	species-match
GCA_036441275.1	Methylobacterium hispanicum	270350	Methylobacterium hispanicum	270350	98.92	95	conclusive	96.49	99.03	270350	species-match
GCA_013322055.1	Rhizobium lusitanum	293958	Rhizobium lusitanum	293958	98.9	95	conclusive	100	98.93	293958	species-match
GCA_963931535.1	Enorma phocaeensis	1871019	Enorma phocaeensis	1871019	98.24	95	conclusive	99.3	98.17	1871019	species-match
GCA_964062745.1	Levilactobacillus cerevisiae	1704076	Levilactobacillus cerevisiae	1704076	99.71	95	conclusive	99.35	99.85	1704076	species-match
GCA_031291815.1	Paludisphaera borealis	1387353	Paludisphaera borealis	1387353	96.55	95	conclusive	97.66	96.47	1387353	species-match
GCA_001575025.2	Stutzerimonas balearica	74829	Stutzerimonas balearica	74829	98.7	95	conclusive	99.23	98.62	74829	species-match
GCA_002777415.1	Snodgrassella communis	2946699	Snodgrassella communis	2946699	96.09	95	conclusive	95.67	96.17	2946699	species-match
GCA_024329025.1	Cutibacterium acnes	1747	Cutibacterium acnes	1747	99.98	95	conclusive	98.23	99.97	1747	species-match
GCA_938041085.1	Schaalia odontolytica	1660	Schaalia odontolytica	1660	97.47	95	conclusive	85.69	97.76	1660	species-match
GCA_018801185.1	Rathayibacter toxicus	145458	Rathayibacter toxicus	145458	99.62	95	conclusive	99.37	99.57	145458	species-match
GCA_014197625.1	Rhizobium mongolense	57676	Rhizobium mongolense	57676	100	95	conclusive	100	99.99	57676	species-match
GCA_014897775.1	Psychrobacter aquimaris	292733	Psychrobacter aquimaris	292733	97.47	95	conclusive	99.86	97	292733	species-match
GCA_022875935.1	Aeromonas veronii	654	Aeromonas veronii	654	96.38	94	conclusive	98.65	96.41	654	species-match
GCA_021183645.1	Nocardia gipuzkoensis	2749991	Nocardia gipuzkoensis	2749991	97.42	95	inconclusive	99.42	97.63	2749991	species-match
GCA_033555915.1	Paracoccus aminovorans	34004	Paracoccus aminovorans	34004	98	95	conclusive	99.78	97.91	34004	species-match
GCA_030506185.1	Azotobacter vinelandii	354	Azotobacter vinelandii	354	99.21	95	conclusive	94.45	99.46	354	species-match
GCA_945917645.1	Bacteroides heparinolyticus	28113	Bacteroides heparinolyticus	28113	97.42	95	conclusive	99.11	97.51	28113	species-match
GCA_001999265.1	Rodentibacter trehalosifermentans	1908263	Rodentibacter trehalosifermentans	1908263	98.27	95	conclusive	98.52	97.81	1908263	species-match
GCA_037055245.1	Brevundimonas olei	657642	Brevundimonas olei	657642	97.32	95	conclusive	99.54	97.16	657642	species-match
GCA_030370035.1	Dickeya chrysanthemi	556	Dickeya chrysanthemi	556	95.9	95	conclusive	98.56	96.53	556	species-match
GCA_024637335.1	Sulfitobacter brevis	74348	Sulfitobacter brevis	74348	97.06	95	conclusive	89.22	97.07	74348	species-match
GCA_963527175.1	Oerskovia jenensis	162169	Oerskovia jenensis	162169	98.96	95	conclusive	69.78	98.99	162169	species-match
GCA_001679965.1	Mycolicibacter kumamotonensis	354243	Mycolicibacter kumamotonensis	354243	98.67	95	conclusive	98.51	98.51	354243	species-match
GCA_018775405.1	Enterobacter oligotrophicus	2478464	Enterobacter oligotrophicus	2478464	99.13	95	conclusive	98.53	99.19	2478464	species-match
GCA_963552165.1	Actinomyces timonensis	1288391	Actinomyces timonensis	1288391	98.95	95	conclusive	87.53	98.77	1288391	species-match
GCA_034929345.1	Xanthomonas floridensis	1843580	Xanthomonas floridensis	1843580	100	95	conclusive	99.35	99.99	1843580	species-match
GCA_036775255.1	Desulfomicrobium orale	132132	Desulfomicrobium orale	132132	99.88	95	conclusive	61.77	99.89	132132	species-match
GCA_958347105.1	Collinsella tanakaei	626935	Collinsella tanakaei	626935	97.29	95	conclusive	91.84	97.26	626935	species-match
GCA_014897125.1	Vibrio litoralis	335972	Vibrio litoralis	335972	97.12	95	conclusive	93.69	96.95	335972	species-match
GCA_020743265.1	Megamonas hypermegale	158847	Megamonas hypermegale	158847	98.82	95	conclusive	77.88	98.77	158847	species-match
GCA_019704915.1	Clostridium chauvoei	46867	Clostridium chauvoei	46867	99.99	95	conclusive	100	99.98	46867	species-match
GCA_029224865.1	Galactobacillus timonensis	2041840	Galactobacillus timonensis	2041840	97.91	95	conclusive	96.44	97.69	2041840	species-match
GCA_027557735.1	Propionibacterium freudenreichii	1744	Propionibacterium freudenreichii subsp. freudenreichii	1744	99.01	95	conclusive	99.5	98.89	1744	derived-species-match
GCA_031977985.1	Sphingobacterium siyangense	459529	Sphingobacterium siyangense	459529	98.2	95	inconclusive	71.29	97.79	459529	species-match
GCA_034168905.1	Sharpea porci	2652286	Sharpea porci	2652286	97.77	95	conclusive	98.11	97.76	2652286	species-match
GCA_905109795.1	Aerococcus sanguinicola	119206	Aerococcus sanguinicola	119206	99.97	95	conclusive	87.18	99.95	119206	species-match
GCA_030249905.1	Campylobacter vicugnae	1660076	Campylobacter vicugnae	1660076	97.51	95	conclusive	95.26	97.28	1660076	species-match
GCA_012648005.1	Bacillus mojavensis	72360	Bacillus mojavensis	72360	98.8	95	inconclusive	99.41	98.83	72360	species-match
GCA_900490735.1	Streptococcus intermedius B196	1338	Streptococcus intermedius	1338	98.39	95	conclusive	94.6	98.27	1338	species-match
GCA_040300785.1	Streptomyces hyaluromycini	1377993	Streptomyces hyaluromycini	1377993	97.35	95	conclusive	98.64	97.48	1377993	species-match
GCA_003539675.1	Thalassospira lucentensis	168935	Thalassospira lucentensis	168935	96.09	95	inconclusive	85.52	96.07	168935	species-match
GCA_947074315.1	Cetobacterium somerae	188913	Cetobacterium somerae	188913	96.8	94.5	conclusive	49.74	96.4	188913	species-match
GCA_907164535.1	Paraburkholderia saeva	2777537	Paraburkholderia saeva	2777537	99.63	95	conclusive	99.94	99.58	2777537	species-match
GCA_005096325.1	Halopseudomonas bauzanensis	653930	Halopseudomonas bauzanensis	653930	98.53	95	conclusive	93.03	98.45	653930	species-match
GCA_963527095.1	Comamonas antarctica	2743470	Comamonas antarctica	2743470	99.23	95	conclusive	93.23	99.25	2743470	species-match
GCA_032109445.1	Pseudomonas soli	1306993	Pseudomonas soli	1306993	98.78	94.5	conclusive	97.6	98.83	1306993	species-match
GCA_010686785.1	Pelistega ratti	2652177	Pelistega ratti	2652177	98.22	95	conclusive	99.39	98.16	2652177	species-match
GCA_002091935.1	Rhodococcus erythropolis	1833	Rhodococcus erythropolis	1833	98.8	95	inconclusive	97.89	98.79	1833	species-match
GCA_963869765.1	Photorhabdus namnaonensis	1851568	Photorhabdus namnaonensis	1851568	100	95	inconclusive	97.29	99.97	1851568	species-match
GCA_011421495.1	Erysipelothrix anatis	2683713	Erysipelothrix anatis	2683713	98.9	95	conclusive	83.21	98.99	2683713	species-match
GCA_003444215.1	Thermotoga petrophila	93929	Thermotoga petrophila	93929	97.87	95	inconclusive	69.8	97.2	93929	species-match
GCA_015627115.1	Acinetobacter baretiae	2605383	Acinetobacter baretiae	2605383	99.2	95	conclusive	90.67	99.35	2605383	species-match
GCA_023712985.1	Brevibacillus invocatus	173959	Brevibacillus invocatus	173959	98.94	95	conclusive	86.18	99	173959	species-match
GCA_037076595.1	Bdellovibrio bacteriovorus	959	Bdellovibrio bacteriovorus	959	99.02	95	conclusive	98.11	98.88	959	species-match
GCA_027365655.1	Desertimonas flava	2064846	Desertimonas flava	2064846	99.99	95	conclusive	97.2	99.95	2064846	species-match
GCA_034004585.1	Thiothrix unzii	111769	Thiothrix unzii	111769	96.36	95	conclusive	94.24	96.69	111769	species-match
GCA_915063725.1	Arachnia propionica	1750	Arachnia propionica	1750	98.84	95	conclusive	92.47	98.9	1750	species-match
GCA_023954835.1	Marinomonas atlantica	1806668	Marinomonas atlantica	1806668	99.19	95	conclusive	88.73	99.13	1806668	species-match
GCA_003113335.1	Corynebacterium yudongzhengii	2080740	Corynebacterium yudongzhengii	2080740	99.99	95	conclusive	100	99.99	2080740	species-match
GCA_900323885.1	[Actinomadura] parvosata subsp. kistnae	1955412	[Actinomadura] parvosata subsp. kistnae	1955412	99.97	95	inconclusive	92.03	99.98	1955412	subspecies-match
GCA_025252265.1	Streptomyces angustmyceticus	285578	Streptomyces angustmyceticus	285578	97.21	95	conclusive	100	96.96	285578	species-match
GCA_963559085.1	Dorea phocaeensis	2040291	Dorea phocaeensis	2040291	97.65	95	conclusive	84.4	97.7	2040291	species-match
GCA_022647805.1	Megasphaera cerevisiae	39029	Megasphaera cerevisiae	39029	99.13	95	conclusive	64.93	99.31	39029	species-match
GCA_030406165.1	Enterobacter pseudoroggenkampii	2996112	Enterobacter pseudoroggenkampii	2996112	98.51	95	conclusive	98.71	98.47	2996112	species-match
GCA_029265575.1	Gracilibacillus dipsosauri	178340	Gracilibacillus dipsosauri	178340	99.27	95	conclusive	95.54	99.4	178340	species-match
GCA_020418435.1	Acidibrevibacterium fodinaquatile	1969806	Acidibrevibacterium fodinaquatile	1969806	98.34	95	conclusive	99.62	98.68	1969806	species-match
GCA_013395075.1	Furfurilactobacillus rossiae	231049	Furfurilactobacillus rossiae	231049	100	95	conclusive	99.35	99.99	231049	species-match
GCA_004327155.1	Lichenihabitans psoromatis	2528642	Lichenihabitans psoromatis	2528642	98.23	95	conclusive	99.86	98.1	2528642	species-match
GCA_001995805.1	Salinivibrio kushneri	1908198	Salinivibrio kushneri	1908198	98.06	95	conclusive	94.08	98.17	1908198	species-match
GCA_000831625.1	Xanthomonas sacchari	56458	Xanthomonas sacchari	56458	99.97	95	conclusive	93.55	99.99	56458	species-match
GCA_029144405.1	Vagococcus intermedius	2991418	Vagococcus intermedius	2991418	100	95	conclusive	95.58	99.99	2991418	species-match
GCA_021538905.1	Aeromonas australiensis	1114880	Aeromonas australiensis	1114880	96.76	95	conclusive	97.21	96.78	1114880	species-match
GCA_009600995.1	Companilactobacillus halodurans	2584183	Companilactobacillus halodurans	2584183	99.78	95	conclusive	99.13	99.83	2584183	species-match
GCA_030161795.1	Tetragenococcus osmophilus	526944	Tetragenococcus osmophilus	526944	99.99	95	conclusive	89.18	99.98	526944	species-match
GCA_009708255.1	Piscirickettsia salmonis	1238	Piscirickettsia salmonis	1238	99.98	95	conclusive	83.94	99.96	1238	species-match
GCA_900094965.1	Bifidobacterium bohemicum	638617	Bifidobacterium bohemicum	638617	100	95	conclusive	93.7	99.99	638617	species-match
GCA_001183565.1	Actinobaculum suis	1657	Actinobaculum suis	1657	98.56	95	conclusive	97.22	98.06	1657	species-match
GCA_004134885.2	Aeromicrobium fastidiosum	52699	Aeromicrobium fastidiosum	52699	99.98	95	conclusive	96.85	99.99	52699	species-match
GCA_963537285.1	Actinomyces johnsonii	544581	Actinomyces johnsonii	544581	96.82	95	conclusive	42.25	96.13	544581	species-match
GCA_032000985.1	Anaerospora hongkongensis	244830	Anaerospora hongkongensis	244830	98.31	95	conclusive	100	98.4	244830	species-match
GCA_036311685.1	Absicoccus porci	2486576	Absicoccus porci	2486576	98.98	95	conclusive	96.73	98.77	2486576	species-match
GCA_023515905.1	Staphylococcus edaphicus	1955013	Staphylococcus edaphicus	1955013	99.99	95	conclusive	99	99.97	1955013	species-match
GCA_005096335.1	Cereibacter changlensis	402884	Cereibacter changlensis	402884	96.3	95	conclusive	97.99	96.54	402884	species-match
GCA_025914095.1	Siccibacter colletis	1505757	Siccibacter colletis	1505757	98.46	95	conclusive	100	98.62	1505757	species-match
GCA_035917375.1	Micromonospora peucetia	47871	Micromonospora peucetia	47871	99.67	95	conclusive	95.75	99.68	47871	species-match
GCA_001475665.1	Exiguobacterium indicum	296995	Exiguobacterium indicum	296995	98.25	95	inconclusive	98.8	98.1	296995	species-match
GCA_033723135.1	Arenibacter troitsensis	188872	Arenibacter troitsensis	188872	98.44	95	conclusive	64.58	98.38	188872	species-match
GCA_017745055.1	Roseateles chitosanitabidus	65048	Roseateles chitosanitabidus	65048	99.08	95	conclusive	99.23	99.07	65048	species-match
GCA_030656675.1	Rhodococcus opacus	37919	Rhodococcus opacus	37919	99.13	95	conclusive	99.59	99.21	37919	species-match
GCA_014303955.1	Caproicibacter fermentans	2576756	Caproicibacter fermentans	2576756	98.57	95	conclusive	98.95	98.81	2576756	species-match
GCA_024371385.1	Mesorhizobium ciceri	39645	Mesorhizobium ciceri	39645	100	95	conclusive	99.2	99.99	39645	species-match
GCA_022828625.1	Lactococcus carnosus	2749961	Lactococcus carnosus	2749961	98	95	conclusive	91.03	98.26	2749961	species-match
GCA_015356885.1	Alloalcanivorax profundimaris	2735259	Alloalcanivorax profundimaris	2735259	97.54	95	conclusive	98.67	97.36	2735259	species-match
GCA_036323825.1	Flagellimonas taeanensis	1005926	Flagellimonas taeanensis	1005926	97.74	95	conclusive	99.68	97.67	1005926	species-match
GCA_001623425.1	Secundilactobacillus collinoides	33960	Secundilactobacillus collinoides	33960	99.76	95	conclusive	99.02	99.83	33960	species-match
GCA_002573745.1	Brevibacterium epidermidis	1698	Brevibacterium epidermidis	1698	96.39	95	conclusive	95.75	96.32	1698	species-match
GCA_000626735.1	Pseudomonas composti	658457	Pseudomonas composti	658457	97.98	95	conclusive	99.82	97.85	658457	species-match
GCA_009733705.1	Oceanivirga salmonicida	1769291	Oceanivirga salmonicida	1769291	99.21	95	conclusive	92.34	99.24	1769291	species-match
GCA_946997125.1	Anaerococcus tetradius	33036	Anaerococcus tetradius	33036	98.13	95	conclusive	99.78	98.23	33036	species-match
GCA_037149595.1	Pantoea ananatis	553	Pantoea ananatis	553	99.02	95	conclusive	98.89	99.28	553	species-match
GCA_037413555.1	Streptomyces nigra	1827580	Streptomyces nigra	1827580	97.55	95	conclusive	100	97.27	1827580	species-match
GCA_943908535.1	Corynebacterium resistens	258224	Corynebacterium resistens	258224	97.44	95	conclusive	98.79	97.39	258224	species-match
GCA_002318635.1	Pseudomonas congelans	200452	Pseudomonas congelans	200452	98.2	95	conclusive	98.99	98.44	200452	species-match
GCA_036301465.1	Collinsella bouchesdurhonensis	1907654	Collinsella bouchesdurhonensis	1907654	97.67	95	inconclusive	68.95	97.53	1907654	species-match
GCA_012986825.1	Pseudomonas fragi	296	Pseudomonas fragi	296	98.71	95	conclusive	99.95	98.6	296	species-match
GCA_022012555.1	Bradyrhizobium zhengyangense	2911009	Bradyrhizobium zhengyangense	2911009	99.45	95	conclusive	99.41	99.42	2911009	species-match
GCA_964032095.1	Acidovorax soli	592050	Acidovorax soli	592050	99.69	95	conclusive	97.04	99.66	592050	species-match
GCA_958404865.1	Ralstonia chuxiongensis	2957504	Ralstonia chuxiongensis	2957504	97.61	95	conclusive	99.97	97.39	2957504	species-match
GCA_006553035.1	Terrilactibacillus laevilacticus	1380157	Terrilactibacillus laevilacticus	1380157	99.28	95	conclusive	93.12	99.26	1380157	species-match
GCA_039673185.1	Brevundimonas naejangsanensis	588932	Brevundimonas naejangsanensis	588932	97.68	95	conclusive	99.76	97.44	588932	species-match
GCA_001702195.1	Secundilactobacillus paracollinoides	240427	Secundilactobacillus paracollinoides	240427	99.76	95	conclusive	98.94	99.68	240427	species-match
GCA_001314145.1	Mycolicibacterium crocinum JCM 16369	388459	Mycolicibacterium crocinum	388459	99.39	95	inconclusive	58.87	98.79	388459	species-match
GCA_003042035.1	Staphylococcus kloosii	29384	Staphylococcus kloosii	29384	99.26	95	conclusive	99.25	99.47	29384	species-match
GCA_036964475.1	Falsihalocynthiibacter arcticus	1579316	Falsihalocynthiibacter arcticus	1579316	96.08	95	conclusive	99.69	96.05	1579316	species-match
GCA_031843185.1	Listeria swaminathanii	2713501	Listeria swaminathanii	2713501	98.61	95	conclusive	98.33	98.76	2713501	species-match
GCA_001315605.1	Catenuloplanes atrovinosus JCM 9535	137266	Catenuloplanes atrovinosus	137266	99.81	95	conclusive	23.47	99.67	137266	species-match
GCA_021282485.1	Buttiauxella ferragutiae	82989	Buttiauxella ferragutiae	82989	99.22	95	conclusive	100	99.23	82989	species-match
GCA_009911755.1	Pseudomonas knackmussii	65741	Pseudomonas knackmussii	65741	98.32	95	conclusive	99.68	98.17	65741	species-match
GCA_900638585.1	Peptoniphilus ivorii	54006	Peptoniphilus ivorii	54006	99.18	95	conclusive	91.47	99.5	54006	species-match
GCA_002847355.1	Pectobacterium peruviense	2066479	Pectobacterium peruviense	2066479	99.67	95	conclusive	79.66	99.62	2066479	species-match
GCA_023096355.1	Corynebacterium callunae	1721	Corynebacterium callunae	1721	98.58	95	conclusive	99.9	98.53	1721	species-match
GCA_017303115.1	Salipiger thiooxidans	282683	Salipiger thiooxidans	282683	95.69	95	conclusive	99.39	96.13	282683	species-match
GCA_023618055.1	Legionella maioricensis	2896528	Legionella maioricensis	2896528	99.97	95	conclusive	99.93	99.99	2896528	species-match
GCA_963545395.1	Olegusella massiliensis	1776381	Olegusella massiliensis	1776381	98.18	95	conclusive	90.65	98.17	1776381	species-match
GCA_024384645.1	Neorhizobium galegae	399	Neorhizobium galegae	399	98.55	95	conclusive	99.98	98.44	399	species-match
GCA_021502735.1	Dyadobacter fanqingshengii	2906443	Dyadobacter fanqingshengii	2906443	98.23	95	conclusive	97.87	98.25	2906443	species-match
GCA_001508095.1	Thermodesulfobacterium commune	1741	Thermodesulfobacterium commune	1741	99.07	95	inconclusive	68.48	99.02	1741	species-match
GCA_963973155.1	Leisingera aquimarina	476529	Leisingera aquimarina	476529	99.02	95	conclusive	90.83	99.02	476529	species-match
GCA_020865585.1	Pseudoduganella aquatica	2660641	Pseudoduganella aquatica	2660641	99.38	95	conclusive	100	99.4	2660641	species-match
GCA_015666155.1	Alicyclobacillus mali (ex Roth et al. 2021)	1123961	Alicyclobacillus mali (ex Roth et al. 2021)	1123961	98.77	95	conclusive	98.5	98.88	1123961	species-match
GCA_006517455.1	Schumannella luteola	472059	Schumannella luteola	472059	99.97	95	inconclusive	99.59	99.98	472059	species-match
GCA_002834725.1	Macrococcoides caseolyticum	69966	Macrococcoides caseolyticum	69966	98.49	95	conclusive	93.09	98.49	69966	species-match
GCA_900639765.1	Legionella busanensis	190655	Legionella busanensis	190655	99.99	95	conclusive	98.6	99.99	190655	species-match
GCA_949487115.1	Bacteroides acidifaciens	85831	Bacteroides acidifaciens	85831	98.74	95	conclusive	88.19	98.66	85831	species-match
GCA_900639895.1	Legionella jordanis	456	Legionella jordanis	456	100	95	conclusive	99.24	99.99	456	species-match
GCA_000018245.1	Rickettsia bellii OSU 85-389	33990	Rickettsia bellii	33990	99.77	95	conclusive	98.71	99.68	33990	species-match
GCA_009730455.1	Cupriavidus metallidurans	119219	Cupriavidus metallidurans	119219	100	95	conclusive	98	99.99	119219	species-match
GCA_034555895.2	Mycobacterium europaeum	761804	Mycobacterium europaeum	761804	98.59	95	conclusive	99.94	98.61	761804	species-match
GCA_001315685.1	Kineosporia succinea JCM 9957	84632	Kineosporia succinea	84632	99.76	95	conclusive	48.73	99.65	84632	species-match
GCA_015703875.1	Bifidobacterium dentium	1689	Bifidobacterium dentium	1689	98.97	95	conclusive	98.78	98.97	1689	species-match
GCA_900495435.1	Acinetobacter nosocomialis	106654	Acinetobacter nosocomialis	106654	98.22	95	conclusive	95.46	98.12	106654	species-match
GCA_963677555.1	Thiomicrorhabdus indica	2267253	Thiomicrorhabdus indica	2267253	97.79	95	conclusive	99.13	97.71	2267253	species-match
GCA_001315265.1	Cellulomonas hominis JCM 12133	156981	Cellulomonas hominis	156981	99.45	95	conclusive	10.89	98.6	156981	species-match
GCA_900221025.1	Chromohalobacter canadensis	141389	Chromohalobacter canadensis	141389	96.14	95	conclusive	99.78	96.28	141389	species-match
GCA_020524705.1	Acuticoccus sediminis	2184697	Acuticoccus sediminis	2184697	98.92	95	conclusive	98.36	99.13	2184697	species-match
GCA_002269685.1	Enterococcus canintestini	317010	Enterococcus canintestini	317010	98.16	95	conclusive	97.07	98.61	317010	species-match
GCA_039976295.1	Sulfitobacter dubius	218673	Sulfitobacter dubius	218673	97.2	95	conclusive	88.43	96.71	218673	species-match
GCA_000284275.1	Bradyrhizobium cosmicum	1404864	Bradyrhizobium cosmicum	1404864	98.11	95	conclusive	99.96	97.92	1404864	species-match
GCA_037081825.1	Nocardia vulneris	1141657	Nocardia vulneris	1141657	98.81	95	inconclusive	97.99	98.75	1141657	species-match
GCA_004011115.1	Rathayibacter iranicus	59737	Rathayibacter iranicus	59737	100	95	conclusive	98.93	99.99	59737	species-match
GCA_900015005.1	Paucilactobacillus oligofermentans DSM 15707 = LMG 22743	293371	Paucilactobacillus oligofermentans	293371	99.97	95	conclusive	99.35	99.98	293371	species-match
GCA_036946495.1	Mycolicibacterium neoaurum	1795	Mycolicibacterium neoaurum	1795	93.23	93	conclusive	99.37	93.08	1795	species-match
GCA_020990525.1	Xylella taiwanensis	1444770	Xylella taiwanensis	1444770	100	95	conclusive	87.18	99.99	1444770	species-match
GCA_947254855.1	Fastidiosipila sanguinis	236753	Fastidiosipila sanguinis	236753	98.65	95	conclusive	51.13	98.6	236753	species-match
GCA_029335515.1	Achromobacter denitrificans	32002	Achromobacter denitrificans	32002	99.07	95	conclusive	97.75	99.3	32002	species-match
GCA_018906695.1	Cedecea davisae	158484	Cedecea davisae	158484	96.09	95	conclusive	100	96.34	158484	species-match
GCA_000755345.1	Photobacterium aphoticum	754436	Photobacterium aphoticum	754436	97.36	95	conclusive	91.97	97.2	754436	species-match
GCA_000371305.1	Brucella suis F8/06-3	29461	Brucella suis	29461	99.84	99.78	conclusive	98.8	99.79	29461	species-match
GCA_001458035.1	Chthonomonas calidirosea	454171	Chthonomonas calidirosea	454171	100	95	conclusive	99.14	100	454171	species-match
GCA_015475895.1	Actinomyces trachealis	2763540	Actinomyces trachealis	2763540	99.59	95	conclusive	99.88	99.54	2763540	species-match
GCA_037079975.1	Pseudomonas granadensis	1421430	Pseudomonas granadensis	1421430	97.59	95	conclusive	100	97.11	1421430	species-match
GCA_027677095.1	Bacteroides thetaiotaomicron	818	Bacteroides thetaiotaomicron	818	98.31	95	conclusive	97.5	98.3	818	species-match
GCA_963531985.1	Lautropia mirabilis	47671	Lautropia mirabilis	47671	96.33	95.5	conclusive	88.09	96.13	47671	species-match
GCA_015234765.1	Gemelliphila palaticanis	81950	Gemelliphila palaticanis	81950	100	95	conclusive	88.31	100	81950	species-match
GCA_020858675.1	Serratia montpellierensis	2598730	Serratia montpellierensis	2598730	99.98	95	inconclusive	99.47	99.94	2598730	species-match
GCA_021033825.1	Dietzia aurantiaca	983873	Dietzia aurantiaca	983873	96.6	95	conclusive	100	96.54	983873	species-match
GCA_029072085.1	Erysipelothrix rhusiopathiae	1648	Erysipelothrix rhusiopathiae	1648	98.92	95	conclusive	93.61	98.97	1648	species-match
GCA_032055665.1	Paracoccus solventivorans	53463	Paracoccus solventivorans	53463	97.35	95	conclusive	87.81	97.45	53463	species-match
GCA_963975355.1	Leeuwenhoekiella aequorea	283736	Leeuwenhoekiella aequorea	283736	96.1	95	conclusive	87.01	96.29	283736	species-match
GCA_018256855.1	Acetobacter thailandicus	1502842	Acetobacter thailandicus	1502842	98.59	95	conclusive	91.23	98.92	1502842	species-match
GCA_963559825.1	Campylobacter helveticus	28898	Campylobacter helveticus	28898	99.09	95	conclusive	99.6	98.78	28898	species-match
GCA_029664315.1	Profundicola chukchiensis	2961959	Profundicola chukchiensis	2961959	96.99	95	conclusive	99.01	97.13	2961959	species-match
GCA_035155065.1	Sphingobium baderi	1332080	Sphingobium wenxiniae	595605	99.27	95	inconclusive	91.22	98.8	1332080	species-match
GCA_026643355.1	Borreliella garinii	29519	Borreliella garinii	29519	98.9	95	inconclusive	98.53	98.78	29519	species-match
GCA_009829305.1	Nocardia sputi	2943705	Nocardia sputi	2943705	99.53	95	conclusive	99.51	99.56	2943705	species-match
GCA_015278225.1	Microbacterium aquimaris	459816	Microbacterium aquimaris	459816	99.99	95	inconclusive	98.75	99.99	459816	species-match
GCA_900172285.1	Roseovarius aestuarii	475083	Roseovarius aestuarii	475083	99.99	95	conclusive	91.91	99.99	475083	species-match
GCA_035400785.1	Sphingorhabdus lacus	392610	Sphingorhabdus lacus	392610	97.87	95	conclusive	89.31	97.84	392610	species-match
GCA_001870335.1	Polynucleobacter asymbioticus	576611	Polynucleobacter asymbioticus	576611	98.92	95	conclusive	97	99.18	576611	species-match
GCA_963533005.1	Capnocytophaga bilenii	2819369	Capnocytophaga bilenii	2819369	97.69	95	conclusive	83.28	97.57	2819369	species-match
GCA_030514525.1	Aeromonas simiae	218936	Aeromonas simiae	218936	98.67	95	conclusive	94.72	98.71	218936	species-match
GCA_031456755.1	Pseudomonas alcaliphila	101564	Pseudomonas alcaliphila	101564	97.01	95	conclusive	99.84	96.82	101564	species-match
GCA_036302465.1	Phascolarctobacterium succinatutens	626940	Phascolarctobacterium succinatutens	626940	95.32	94	conclusive	89.62	95.71	626940	species-match
GCA_019219615.1	Nocardia nova	37330	Nocardia nova	37330	99.25	95	inconclusive	99.63	99.33	37330	species-match
GCA_003344625.2	Solirubrobacter deserti	2282478	Solirubrobacter deserti	2282478	99.97	95	conclusive	87.3	99.98	2282478	species-match
GCA_002028545.1	Nitrobacter vulgaris	29421	Nitrobacter vulgaris	29421	98.53	95	conclusive	95.82	98.56	29421	species-match
GCA_963531315.1	Prevotella denticola	28129	Prevotella denticola	28129	98.16	95	conclusive	89.65	98.08	28129	species-match
GCA_019795345.1	Burkholderia dolosa	152500	Burkholderia dolosa	152500	98.86	95	conclusive	99.15	98.8	152500	species-match
GCA_010206445.1	Campylobacter coli	195	Campylobacter coli	195	98.84	95	conclusive	98.89	98.52	195	species-match
GCA_025629275.1	Adlercreutzia muris	1796610	Adlercreutzia muris	1796610	99.01	95	conclusive	97.48	98.91	1796610	species-match
GCA_033222085.1	Carnobacterium maltaromaticum	2751	Carnobacterium maltaromaticum	2751	98.48	95	conclusive	98.22	98.55	2751	species-match
GCA_963903205.1	Vibrio caribbeanicus	701175	Vibrio caribbeanicus	701175	96.55	95	conclusive	90.85	96.73	701175	species-match
GCA_023499915.1	Acinetobacter amyesii	2942470	Acinetobacter amyesii	2942470	97.39	95	conclusive	99.57	97.28	2942470	species-match
GCA_916048225.1	Prevotella melaninogenica	28132	Prevotella melaninogenica	28132	96.8	95	conclusive	84.4	96.8	28132	species-match
GCA_035786655.1	Serratia rhizosphaerae	2597702	Serratia rhizosphaerae	2597702	99.14	95	conclusive	99.79	99.28	2597702	species-match
GCA_036889625.1	Cutibacterium namnetense	1574624	Cutibacterium namnetense	1574624	99.95	95	conclusive	99.15	99.93	1574624	species-match
GCA_030546225.1	Streptococcus oralis	1303	Streptococcus oralis	1303	94.97	94	conclusive	99.83	94.63	1303	species-match
GCA_007786435.1	Mycolicibacterium porcinum	39693	Mycolicibacterium porcinum	39693	98.61	95	conclusive	99.83	98.71	39693	species-match
GCA_029701885.1	Bacillus anthracis	1392	Bacillus anthracis	1392	99.99	99.8	conclusive	98.88	99.98	1392	species-match
GCA_000717845.1	Streptomyces violaceoruber	1935	Streptomyces violaceoruber	1935	99.53	95	indistinguishable	100	99.41	1935	species-match
GCA_009378795.1	Moraxella catarrhalis	480	Moraxella catarrhalis	480	99.28	95	conclusive	99.22	99.17	480	species-match
GCA_947495475.1	Pseudoalteromonas aliena	247523	Pseudoalteromonas aliena	247523	97.41	95	conclusive	100	97.36	247523	species-match
GCA_001584225.1	Collimonas pratensis	279113	Collimonas pratensis	279113	98.26	95	conclusive	99.81	98.29	279113	species-match
GCA_003330785.1	Paraburkholderia graminis	60548	Paraburkholderia graminis	60548	98.58	95	conclusive	99.94	98.46	60548	species-match
GCA_040136585.1	Providencia vermicola	333965	Providencia vermicola	333965	99.22	95	conclusive	97.83	99.31	333965	species-match
GCA_031884335.1	Pseudomonas canadensis	915099	Pseudomonas canadensis	915099	99.22	95	conclusive	100	99.27	915099	species-match
GCA_023017165.1	Gordonia alkaliphila	1053547	Gordonia alkaliphila	1053547	98.06	95	conclusive	97.71	97.8	1053547	species-match
GCA_003984665.1	Chryseobacterium lacus	2058346	Chryseobacterium lacus	2058346	97.02	95	conclusive	93.03	96.9	2058346	species-match
GCA_009755005.1	Gordonibacter urolithinfaciens	1335613	Gordonibacter urolithinfaciens	1335613	97.85	95	conclusive	99.16	97.73	1335613	species-match
GCA_004310165.1	Mycolicibacterium smegmatis	1772	Mycolicibacterium smegmatis	1772	99.07	95	conclusive	98.49	98.93	1772	species-match
GCA_039566375.1	Lentilactobacillus parabuchneri	152331	Lentilactobacillus parabuchneri	152331	97.55	95	conclusive	98.58	97.63	152331	species-match
GCA_029267715.1	Wolinella succinogenes	844	Wolinella succinogenes	844	96.02	95	conclusive	98.87	96.35	844	species-match
GCA_003466885.1	Bacteroides uniformis	820	Bacteroides uniformis	820	98.58	95	conclusive	95.15	98.37	820	species-match
GCA_963534975.1	Actinomyces radicidentis	111015	Actinomyces radicidentis	111015	98.59	95	conclusive	96.88	98.47	111015	species-match
GCA_963893085.1	Photorhabdus akhurstii	171438	Photorhabdus akhurstii	171438	99.99	95	inconclusive	98.2	99.99	171438	species-match
GCA_001319955.1	Yersinia bercovieri	634	Yersinia bercovieri	634	99.25	95	conclusive	99.87	99.34	634	species-match
GCA_013386005.1	Pseudomonas yamanorum	515393	Pseudomonas yamanorum	515393	98.97	95	conclusive	100	98.82	515393	species-match
GCA_963900465.1	Yersinia alsatica	2890317	Yersinia alsatica	2890317	97.97	95	conclusive	99.63	97.92	2890317	species-match
GCA_022828855.1	Lactococcus paracarnosus	2749962	Lactococcus paracarnosus	2749962	99.01	95	conclusive	90.41	99.1	2749962	species-match
GCA_036549255.1	Erysipelothrix piscisicarius	2485784	Erysipelothrix piscisicarius	2485784	98.91	95	conclusive	78.57	98.72	2485784	species-match
GCA_963921625.1	Bacteroides rodentium	691816	Bacteroides rodentium	691816	98.5	95	conclusive	94.33	98.58	691816	species-match
GCA_017168205.1	Streptomyces chrestomyceticus	68185	Streptomyces chrestomyceticus	68185	98.28	95	inconclusive	100	98.05	68185	species-match
GCA_015024265.1	Nocardioides lijunqiniae	2760832	Nocardioides lijunqiniae	2760832	97.56	95	conclusive	99.25	97.51	2760832	species-match
GCA_023541015.1	Marivivens donghaensis	1699413	Marivivens donghaensis	1699413	100	95	conclusive	99.71	100	1699413	species-match
GCA_902829745.1	Paraburkholderia phenazinium	60549	Paraburkholderia phenazinium	60549	99.92	95	conclusive	99.94	99.93	60549	species-match
GCA_001495195.1	Enterococcus thailandicus	417368	Enterococcus thailandicus	417368	99.51	95	conclusive	96.85	99.58	417368	species-match
GCA_902387535.1	Enterococcus caccae	317735	Enterococcus caccae	317735	100	95	conclusive	99.27	99.99	317735	species-match
GCA_018256985.1	Acetobacter okinawensis	1076594	Acetobacter okinawensis	1076594	97.76	95	conclusive	92.87	98.11	1076594	species-match
GCA_028416555.1	Terrihalobacillus insolitus	2950438	Terrihalobacillus insolitus	2950438	99.36	95	conclusive	98.87	99.6	2950438	species-match
GCA_021732765.1	Nevskia ramosa	64002	Nevskia ramosa	64002	98.37	95	conclusive	95.17	98.37	64002	species-match
GCA_014694325.1	Pseudomonas typographi	2715964	Pseudomonas typographi	2715964	99.69	95	conclusive	98.61	99.74	2715964	species-match
GCA_000244675.3	Leptospira santarosai str. HAI821	28183	Leptospira santarosai	28183	98.9	95	conclusive	73.51	98.91	28183	species-match
GCA_027571425.1	Dickeya lacustris	2259638	Dickeya lacustris	2259638	99.99	95	conclusive	93.57	99.99	2259638	species-match
GCA_016628425.2	Corynebacterium macginleyi	38290	Corynebacterium macginleyi	38290	98.89	95	conclusive	99.9	98.86	38290	species-match
GCA_021918005.1	Paenarthrobacter nicotinovorans	29320	Paenarthrobacter nicotinovorans	29320	100	95	conclusive	84.91	99.99	29320	species-match
GCA_946995915.1	Aminobacter niigataensis	83265	Aminobacter niigataensis	83265	98.14	95	conclusive	99.83	97.97	83265	species-match
GCA_003252685.1	Aggregatibacter segnis	739	Aggregatibacter segnis	739	95.3	94	conclusive	99.52	95.24	739	species-match
GCA_020443795.1	Clostridium tagluense	360422	Clostridium tagluense	360422	97.28	95	conclusive	99.38	97.51	360422	species-match
GCA_036817185.1	Muricomes intestini	1796634	Muricomes intestini	1796634	99.52	95	conclusive	98.04	99.6	1796634	species-match
GCA_013347105.1	Bacillus halotolerans	260554	Bacillus halotolerans	260554	97.96	95	inconclusive	99.41	97.98	260554	species-match
GCA_040221495.1	Roseovarius indicus	540747	Roseovarius indicus	540747	97.78	95	conclusive	95.71	97.6	540747	species-match
GCA_018499705.1	Streptococcus lutetiensis	150055	Streptococcus lutetiensis	150055	98.95	95	conclusive	100	99.3	150055	species-match
GCA_001517865.1	Caviibacter abscessus	1766719	Caviibacter abscessus	1766719	99.82	95	conclusive	92.57	99.83	1766719	species-match
GCA_002770615.1	Streptococcus parauberis	1348	Streptococcus parauberis	1348	98.92	95	conclusive	96.53	99.08	1348	species-match
GCA_937893235.1	Flavobacterium filum	370974	Flavobacterium filum	370974	98.73	95	conclusive	96.96	98.51	370974	species-match
GCA_030836485.1	Alloalcanivorax venustensis	172371	Alloalcanivorax venustensis	172371	98.16	95	conclusive	69.95	98.11	172371	species-match
GCA_032932555.1	Streptomyces fradiae	1906	Streptomyces fradiae	1906	97.01	95	conclusive	99.21	96.44	1906	species-match
GCA_003207645.1	Cronobacter sakazakii	28141	Cronobacter sakazakii	28141	98.13	95	conclusive	97.09	98.06	28141	species-match
GCA_963974815.1	Marinomonas primoryensis	178399	Marinomonas primoryensis	178399	98.57	95	conclusive	91.16	98.51	178399	species-match
GCA_938004875.1	Ruminococcus champanellensis	1161942	Ruminococcus champanellensis	1161942	97.55	95	conclusive	97.06	97.7	1161942	species-match
GCA_016278235.1	Marinobacter subterrani	1658765	Marinobacter subterrani	1658765	97.03	95	conclusive	96.73	97.07	1658765	species-match
GCA_021739035.1	Gordonia zhenghanii	2911516	Gordonia zhenghanii	2911516	99.64	95	conclusive	97.58	99.66	2911516	species-match
GCA_034663475.1	Dehalococcoides mccartyi	61435	Dehalococcoides mccartyi	61435	97.71	95	conclusive	92.53	97.99	61435	species-match
GCA_959605695.1	Eubacterium ventriosum	39496	Eubacterium ventriosum	39496	98.37	95	conclusive	97.45	98.33	39496	species-match
GCA_001313745.1	Nocardioides aromaticivorans JCM 11674	200618	Nocardioides aromaticivorans	200618	99.45	95	conclusive	21.19	98.94	200618	species-match
GCA_021147765.1	Pseudomonas californiensis	2829823	Pseudomonas californiensis	2829823	99.99	95	conclusive	99.59	99.99	2829823	species-match
GCA_948465355.1	Parabacteroides goldsteinii	328812	Parabacteroides goldsteinii	328812	98.22	95	inconclusive	81.27	98.3	328812	species-match
GCA_002413945.1	Siccibacter turicensis	357233	Siccibacter turicensis	357233	98.01	95	conclusive	96.03	98.11	357233	species-match
GCA_002302495.1	Capnocytophaga sputigena	1019	Capnocytophaga sputigena	1019	96.48	95	conclusive	99.64	96.43	1019	species-match
GCA_963526765.1	Clostridium intestinale	36845	Clostridium intestinale	36845	96.3	95	conclusive	99.36	96.91	36845	species-match
GCA_001005905.1	Salinicoccus halodurans	407035	Salinicoccus halodurans	407035	100	95	conclusive	86.69	99.99	407035	species-match
GCA_006964055.1	Limnobaculum zhutongyuii	2498113	Limnobaculum zhutongyuii	2498113	100	95	conclusive	99.59	99.99	2498113	species-match
GCA_934831945.1	Evtepia gabavorous	2211183	Evtepia gabavorous	2211183	99.9	95	conclusive	92.11	99.85	2211183	species-match
GCA_959018725.1	Anaerotignum lactatifermentans	160404	Anaerotignum lactatifermentans	160404	97.71	95	conclusive	73	97.64	160404	species-match
GCA_907164615.1	Pseudochrobactrum algeriensis	2834768	Pseudochrobactrum algeriensis	2834768	100	95	inconclusive	84.07	99.99	2834768	species-match
GCA_018913845.1	Arcanobacterium phocae	131112	Arcanobacterium phocae	131112	95.33	94	conclusive	99.05	94.73	131112	species-match
GCA_034122585.1	Bacteroides caccae	47678	Bacteroides caccae	47678	99.13	95	conclusive	93.01	99.28	47678	species-match
GCA_016583865.1	Rhodocyclus tenuis	1066	Rhodocyclus tenuis	1066	97.73	95	conclusive	97.14	97.35	1066	species-match
GCA_963892985.1	Photorhabdus hainanensis	1004166	Photorhabdus hainanensis	1004166	100	95	inconclusive	97.54	100	1004166	species-match
GCA_006148895.1	Rhodococcus zopfii	43772	Rhodococcus zopfii	43772	98.16	95	conclusive	98.87	98.08	43772	species-match
GCA_963681955.1	Pseudomonas paraveronii	3040598	Pseudomonas paraveronii	3040598	99.14	95	conclusive	99.99	99.24	3040598	species-match
GCA_003426385.2	Gardnerella piotii	2792977	Gardnerella piotii	2792977	99.99	95	inconclusive	98.82	99.98	2792977	species-match
GCA_963972435.1	Acinetobacter baylyi	202950	Acinetobacter baylyi	202950	99.98	95	conclusive	99.53	99.94	202950	species-match
GCA_033542595.1	Vibrio rhizosphaerae	398736	Vibrio rhizosphaerae	398736	99.27	95	conclusive	92.09	99.36	398736	species-match
GCA_022624485.1	Pseudoroseomonas vastitatis	2307076	Pseudoroseomonas vastitatis	2307076	99.75	95	conclusive	98.48	99.7	2307076	species-match
GCA_025605845.1	Salmonella bongori	54736	Salmonella bongori	54736	98.97	95	conclusive	99.53	99	54736	species-match
GCA_033977405.1	Mesorhizobium humile	3072313	Mesorhizobium humile	3072313	99.97	95	conclusive	100	99.99	3072313	species-match
GCA_001315345.1	Streptomyces albofaciens JCM 4342	66866	Streptomyces albofaciens	66866	99.77	95	inconclusive	46.83	99.73	66866	species-match
GCA_009834205.1	Rathayibacter festucae	110937	Rathayibacter festucae	110937	98.12	95	conclusive	98.67	97.89	110937	species-match
GCA_014305175.1	Flavobacterium muglaense	2764716	Flavobacterium muglaense	2764716	100	95	conclusive	99.22	99.99	2764716	species-match
GCA_036190545.1	Streptomyces jietaisiensis	235987	Streptomyces jietaisiensis	235987	99.08	95	conclusive	100	98.95	235987	species-match
GCA_023195465.1	Mycoplasma capricolum subsp. capricolum	2095	Mycoplasma capricolum subsp. capricolum	2095	98.76	95	conclusive	100	98.32	2095	subspecies-match
GCA_040296265.1	Streptomyces asoensis	249586	Streptomyces asoensis	249586	99.64	95	conclusive	100	99.55	249586	species-match
GCA_009665415.1	Vibrio cidicii	1763883	Vibrio cidicii	1763883	98.12	95	inconclusive	99.74	98.05	1763883	species-match
GCA_964186945.1	Leuconostoc pseudomesenteroides	33968	Leuconostoc pseudomesenteroides	33968	97.97	95	conclusive	98.11	98.14	33968	species-match
GCA_033991595.1	Halopseudomonas formosensis	1002526	Halopseudomonas formosensis	1002526	98.41	95	conclusive	91.46	98.31	1002526	species-match
GCA_016859185.1	Saccharopolyspora erythraea	1836	Saccharopolyspora erythraea	1836	100	95	conclusive	100	99.99	1836	species-match
GCA_001050305.1	Listeria newyorkensis	1497681	Listeria newyorkensis	1497681	99.01	95	conclusive	85.72	99.1	1497681	species-match
GCA_002835695.1	Corynebacterium mastitidis	161890	Corynebacterium mastitidis	161890	97.13	95	conclusive	100	96.66	161890	species-match
GCA_963977765.1	Undibacterium luofuense	2828733	Undibacterium luofuense	2828733	97.19	95	conclusive	93.36	96.49	2828733	species-match
GCA_034647275.2	Mycoplasmopsis felis	33923	Mycoplasmopsis felis	33923	98.56	95	conclusive	100	98.54	33923	species-match
GCA_021375765.1	Pectobacterium punjabense	2108399	Pectobacterium punjabense	2108399	98.78	95	conclusive	98.32	98.77	2108399	species-match
GCA_963874175.1	Xenorhabdus beddingii	40578	Xenorhabdus beddingii	40578	100	95	conclusive	92.85	100	40578	species-match
GCA_024342045.1	Mycobacterium montefiorense	154654	Mycobacterium montefiorense	154654	98.14	95	conclusive	99.58	98	154654	species-match
GCA_001518115.1	Klebsiella aerogenes	548	Klebsiella aerogenes	548	98.74	95	conclusive	95.61	98.74	548	species-match
GCA_900566005.1	Mycobacterium persicum	1487726	Mycobacterium persicum	1487726	99.83	95	conclusive	99.54	99.83	1487726	species-match
GCA_002859845.1	Bordetella holmesii	35814	Bordetella holmesii	35814	99.98	95	conclusive	98.37	99.97	35814	species-match
GCA_002102305.1	Mycobacterium paraense	767916	Mycobacterium paraense	767916	98.97	95	conclusive	99.94	98.98	767916	species-match
GCA_029869775.1	Nocardia farcinica	37329	Nocardia farcinica	37329	99.13	95	conclusive	99.87	99.22	37329	species-match
GCA_022214855.1	Ralstonia insidiosa	190721	Ralstonia insidiosa	190721	100	94	conclusive	99.97	99.99	190721	species-match
GCA_026191295.1	Fluoribacter dumoffii	463	Fluoribacter dumoffii	463	99.14	95	conclusive	99.93	99.58	463	species-match
GCA_000767155.1	Methylophaga thiooxydans	392484	Methylophaga thiooxydans	392484	96.54	95	conclusive	93.76	96.8	392484	species-match
GCA_020686905.1	Faecalibacterium hominis (ex Afrizal et al. 2022)	2881265	Faecalibacterium duncaniae	411483	97.24	95	inconclusive	87.88	97.67	2881265	species-match
GCA_014763605.1	Sphingopyxis terrae	33052	Sphingopyxis terrae subsp. terrae	33052	96.81	95	conclusive	90.58	96.77	33052	derived-species-match
GCA_958365655.1	Phocaeicola coprophilus	387090	Phocaeicola coprophilus	387090	99.12	95	conclusive	95.97	99.34	387090	species-match
GCA_009764155.1	Grimontia hollisae	673	Grimontia hollisae	673	99.28	95	conclusive	99.09	99.29	673	species-match
GCA_001660045.1	Streptomyces parvulus	146923	Streptomyces parvulus	146923	100	95	conclusive	100	99.99	146923	species-match
GCA_902381725.1	Dermabacter jinjuensis	1667168	Dermabacter jinjuensis	1667168	96.9	95	conclusive	99.89	96.55	1667168	species-match
GCA_040093175.1	Veillonella nakazawae	2682456	Veillonella nakazawae	2682456	96.91	95	inconclusive	99.54	96.36	2682456	species-match
GCA_937124995.1	Phaeodactylibacter xiamenensis	1524460	Phaeodactylibacter xiamenensis	1524460	96.83	95	conclusive	96.92	96.32	1524460	species-match
GCA_963896085.1	Photorhabdus thracensis	230089	Photorhabdus thracensis	230089	99.55	95	inconclusive	95.38	99.58	230089	species-match
GCA_905205625.1	Cloacibacillus evryensis	508460	Cloacibacillus evryensis	508460	98.89	95	conclusive	94.94	99.06	508460	species-match
GCA_947364565.1	Parvibacter caecicola	747645	Parvibacter caecicola	747645	99.02	95	conclusive	92.43	98.77	747645	species-match
GCA_900637815.1	Corynebacterium kutscheri	35755	Corynebacterium kutscheri	35755	99.59	95	conclusive	99.49	99.51	35755	species-match
GCA_034103545.1	Butyricicoccus intestinisimiae	2841509	Butyricicoccus intestinisimiae	2841509	98.32	95	conclusive	99.12	98.21	2841509	species-match
GCA_029222005.1	Rahnella contaminans	2703882	Rahnella contaminans	2703882	99.07	95	inconclusive	89.03	99.22	2703882	species-match
GCA_001468785.1	Desulfitobacterium hafniense	49338	Desulfitobacterium hafniense	49338	98.06	95	conclusive	99.12	98.15	49338	species-match
GCA_002367875.1	Rhizorhabdus dicambivorans	1850238	Rhizorhabdus dicambivorans	1850238	99.99	95	conclusive	99.88	99.99	1850238	species-match
GCA_016236975.1	Salegentibacter maritimus	2794347	Salegentibacter maritimus	2794347	98.33	95	conclusive	100	98.39	2794347	species-match
GCA_021065065.1	Chlamydia muridarum	83560	Chlamydia muridarum	83560	99.92	95	conclusive	98.94	99.13	83560	species-match
GCA_005144435.2	Agrobacterium leguminum	2792015	Agrobacterium leguminum	2792015	96.86	95	conclusive	100	96.9	2792015	species-match
GCA_016901975.2	Caecibacteroides pullorum	2725562	Caecibacteroides pullorum	2725562	97.82	95	conclusive	98.84	97.84	2725562	species-match
GCA_036839415.1	Dialister invisus	218538	Dialister invisus	218538	97.62	95	conclusive	73.38	97.72	218538	species-match
GCA_950069885.1	Alcanivorax profundi	2338368	Alcanivorax profundi	2338368	98.35	95	conclusive	87.04	97.97	2338368	species-match
GCA_030376725.1	Macrococcus bovicus	69968	Macrococcus bovicus	69968	98.09	95	conclusive	92.6	98.46	69968	species-match
GCA_000253275.1	Flavobacterium branchiophilum FL-15	55197	Flavobacterium branchiophilum	55197	97.53	95	conclusive	98.59	97.63	55197	species-match
GCA_040257575.1	Dickeya fangzhongdai	1778540	Dickeya fangzhongdai	1778540	98.86	95	conclusive	98.58	98.73	1778540	species-match
GCA_963311235.1	Alicyclobacillus acidiphilus	182455	Alicyclobacillus acidiphilus	182455	99.99	95	conclusive	96.5	99.99	182455	species-match
GCA_018408985.1	Bifidobacterium animalis subsp. lactis	28025	Bifidobacterium animalis subsp. animalis	28025	95.77	95	conclusive	98.1	99.52	28025	subspecies-match
GCA_029267765.1	Seleniivibrio woodruffii	1078050	Seleniivibrio woodruffii	1078050	98.61	95	conclusive	98.78	98.63	1078050	species-match
GCA_032111965.1	Arsenicicoccus bolidensis	229480	Arsenicicoccus bolidensis	229480	98.57	95	conclusive	94.35	98.29	229480	species-match
GCA_025289935.1	Bombella apis	1785988	Bombella apis	1785988	99.39	95	conclusive	98.33	99.42	1785988	species-match
GCA_014267365.1	Staphylococcus xylosus	1288	Staphylococcus xylosus	1288	99.78	95	conclusive	99.73	99.73	1288	species-match
GCA_021560615.1	Rhodanobacter denitrificans	666685	Rhodanobacter denitrificans	666685	100	95	conclusive	98.11	99.99	666685	species-match
GCA_040064095.1	Enterobacter dykesii	2797506	Enterobacter dykesii	2797506	98.58	95	inconclusive	99.61	98.61	2797506	species-match
GCA_008639045.1	Streptomyces venezuelae	54571	Streptomyces venezuelae	54571	98.73	95	conclusive	99.91	98.54	54571	species-match
GCA_016925655.1	Tsuneonella flava	2055955	Tsuneonella flava	2055955	98.12	95	conclusive	92.93	98.12	2055955	species-match
GCA_021276285.1	Rahnella victoriana	1510570	Rahnella victoriana	1510570	98.9	95	conclusive	91.8	99.02	1510570	species-match
GCA_027439575.1	Acidiferrobacter thiooxydans	163359	Acidiferrobacter thiooxydans	163359	99.52	95	conclusive	64.36	99.56	163359	species-match
GCA_035917655.1	Streptomyces anthocyanicus	68174	Streptomyces anthocyanicus	68174	99.53	95	indistinguishable	100	99.41	68174	species-match
GCA_035550035.1	Hypericibacter adhaerens	2602016	Hypericibacter adhaerens	2602016	99.63	95	conclusive	92.76	99.6	2602016	species-match
GCA_032061905.1	Acinetobacter chengduensis	2420890	Acinetobacter chengduensis	2420890	97.88	95	conclusive	66.33	97.58	2420890	species-match
GCA_902399785.1	Prevotella disiens	28130	Prevotella disiens	28130	98.37	95	conclusive	97.95	98.39	28130	species-match
GCA_001675175.1	Rhizobium leucaenae	29450	Rhizobium leucaenae	29450	99.83	95	conclusive	99.71	99.9	29450	species-match
GCA_000827875.1	Vibrio renipiscarius	1461322	Vibrio renipiscarius	1461322	99.99	95	conclusive	99.26	99.99	1461322	species-match
GCA_003515845.1	Lactobacillus bombicola	1505723	Lactobacillus bombicola	1505723	98.1	95	conclusive	97.42	97.97	1505723	species-match
GCA_029843105.1	Pseudomonas chengduensis	489632	Pseudomonas chengduensis	489632	98.7	95	inconclusive	99.84	98.58	489632	species-match
GCA_029219665.1	Inconstantimicrobium porci	2652291	Inconstantimicrobium porci	2652291	99.27	95	conclusive	97.02	99.56	2652291	species-match
GCA_001990045.2	Vibrio anguillarum	55601	Vibrio anguillarum	55601	98.41	95	conclusive	100	98.57	55601	species-match
GCA_914484815.1	Paraburkholderia sabiae	273251	Paraburkholderia sabiae	273251	98.62	95	conclusive	99.94	98.59	273251	species-match
GCA_037028155.1	Acinetobacter beijerinckii	262668	Acinetobacter beijerinckii	262668	97.02	95	conclusive	99.97	96.77	262668	species-match
GCA_014230445.1	Pseudomonas cremoris	2724178	Pseudomonas cremoris	2724178	99.94	95	conclusive	100	99.98	2724178	species-match
GCA_035809775.1	Bacillus haynesii	1925021	Bacillus haynesii	1925021	96.81	95	inconclusive	99.41	96.82	1925021	species-match
GCA_022781805.1	Bilophila wadsworthia	35833	Bilophila wadsworthia	35833	98.89	95	conclusive	98.89	98.99	35833	species-match
[truncated: 3,210 more rows]

## Sheet: Dataset A - mismatch cases
query_accession	query_organism_name	query_species_taxid	DFAST_QC_organism_name	DFAST_QC_species_taxid	DFAST_QC_ani	ani_threshold	DFAST_QC_status	DFAST_QC_checkm	NCBI_declared_type_ANI	NCBI_best_match_species_taxid	NCBI_best_match_status
GCA_002354875.1	Actinosynnema pretiosum	42197	Actinosynnema mirum	40567	96.65	95	conclusive	99.5	99.99	42197	derived-species-match
GCA_000576125.1	Zymomonas mobilis subsp. mobilis NRRL B-12526	542	-	-	-	-	-	-	98.68	542	derived-species-match
GCA_027152945.1	Lactobacillus gasseri	1596	Lactobacillus paragasseri	2107999	98.35	95	conclusive	99.35	93.72	1596	species-match
GCA_013997415.1	Shigella dysenteriae	622	Shigella boydii	621	99.68	99.2	indistinguishable	97.23	97.87	562	synonym-match

## Sheet: Dataset B benchmark
query_accession	DFAST_QC_accession	DFAST_QC_gtdb_species	DFAST_QC_ani	DFAST_QC_ani_circumscription_radius	DFAST_QC_status	GTDB_tk_closest_genome_reference	GTDB_tk_closest_genome_ani
3300023044_3	-	-	-	-	-
3300006295_1	GCF_900637555.1	s__Lautropia mirabilis	96.66	95	conclusive	GCF_900637555.1	96.66
3300025667_27	GCA_943846715.1	s__TMED14 sp002378565	98.61	95	conclusive	GCA_943846715.1	98.61
3300025648_14	-	-	-	-	-
3300020152_12	-	-	-	-	-
3300025694_33	GCA_905479095.1	s__Hel1-33-131 sp905479095	99.65	95	inconclusive	GCA_905479095.1	99.57
3300027350_5	GCA_002507565.1	s__Reconciliibacillus cellulovorans	99.99	95	conclusive	GCA_002507565.1	99.99
3300021255_95	GCA_902797345.1	s__RUG14258 sp902797345	98.86	95	conclusive	GCA_902797345.1	98.86
3300014941_10	GCA_025757645.1	s__CAG-103 sp000432375	98.54	95	conclusive	GCA_025757645.1	98.54
3300013824_3	GCF_006539825.1	s__Corynebacterium variabile	98.58	95	conclusive	GCF_006539825.1	98.35
3300025772_9	GCA_022706085.1	s__MWCZ01 sp002070295	98.19	95	conclusive	GCA_022706085.1	98.18
3300005689_8	GCA_002293825.1	s__UBA922 sp002293825	99.99	95	conclusive	GCA_002293825.1	99.99
3300023179_55	GCA_002347935.1	s__MAG-120802 sp002347935	99.22	95	conclusive	GCA_002347935.1	99.15
3300028990_12	GCF_000196555.1	s__Bifidobacterium longum	99.04	95	inconclusive	GCF_000196555.1	98.73
3300001419_17	GCA_017859785.1	s__Casp-actino5 sp017859785	98.04	95	conclusive	GCA_017859785.1	98.09
3300000558_50	-	-	-	-	-
3300021399_44	GCA_900095875.1	s__Caecibacter massiliensis	98.79	95	conclusive	GCA_900095875.1	98.79
3300018428_43	GCA_002700385.1	s__Cycloclasticus sp002700385	97.81	95	conclusive	GCA_002700385.1	97.63
3300020466_21	GCA_902563095.1	s__MGIIa-K1 sp902563095	97.58	95	conclusive	GCA_902563095.1	97.54
3300011753_1	GCF_008082005.1	s__Enterobacter hormaechei_B	96.54	95	inconclusive	GCF_008082005.1	96.52
3300018427_48	GCA_015060975.1	s__RGIG4079 sp015060975	99.92	95	conclusive	GCA_015060975.1	99.92
3300013752_11	GCA_019415925.1	s__Ruminococcus_E sp019415925	94.09	95	below_threshold
3300025272_4	GCA_013289985.1	s__Scleromatobacter sp013289985	94.31	95	below_threshold
3300002174_73	GCA_012518465.1	s__JAAYSD01 sp012518465	99.76	95	conclusive	GCA_012518465.1	99.75
3300012940_35	-	-	-	-	-
3300008362_16	GCF_000165735.1	s__Anaeroglobus micronuciformis	97.76	95	conclusive	GCF_000165735.1	97.77
3300011974_21	GCA_905372605.1	s__F0058 sp905372605	96.75	95	conclusive	GCA_905372605.1	96.72
3300018040_27	GCA_013330215.1	s__UBA12276 sp8261u	99.7	95	conclusive	GCA_013330215.1	99.67
3300013655_2	GCA_901472455.1	s__Leclercia adecarboxylata	98.7	95	conclusive	GCA_901472455.1	98.65
3300025431_25	GCA_000205985.2	s__SUP05 sp000205985	99.19	95	conclusive	GCA_000205985.2	99.12
3300014744_3	GCF_000020605.1	s__Agathobacter rectalis	97.43	95	conclusive	GCF_000020605.1	97.43
3300027863_29	-	-	-	-	-
3300006259_5	GCF_000701685.1	s__Gemella sanguinis	96.22	95	conclusive	GCF_000701685.1	96.16
3300013753_36	GCA_937895875.1	s__Nanoperiomorbus sp937895875	94.34	95	below_threshold
3300020418_4	GCA_002730875.1	s__UBA3465 sp002730875	99.98	95	conclusive	GCA_002730875.1	99.98
3300027807_21	-	-	-	-	-
3300029928_14	GCA_002506425.1	s__UBA71 sp002506425	99.25	95	conclusive	GCA_002506425.1	99.25
3300010397_51	-	-	-	-	-
3300011185_7	GCF_003721435.2	s__Halorubrum sp003721435	89.96	95	below_threshold
3300005958_16	GCA_000389735.1	s__Acd1 sp000389735	96.71	95	conclusive	GCA_000389735.1	96.9
3300011978_5	GCF_001953955.1	s__Prevotella intermedia	96.51	95	conclusive	GCF_001953955.1	96.26
3300029848_25	GCA_003526845.1	s__Eubacterium_R sp003526845	98.52	95	conclusive	GCA_003526845.1	98.51
3300025264_2	GCF_000260115.1	s__Joostella marina	99.11	95	conclusive	GCF_000260115.1	99
3300011967_8	GCF_000010505.1	s__Porphyromonas gingivalis	98.5	95	conclusive	GCF_000010505.1	98.48
3300007566_38	GCF_000564995.1	s__Lancefieldella sp000564995	95.76	95	inconclusive	GCF_000564995.1	95.61
3300014529_14	GCF_000420065.1	s__Varibaculum cambriense	98.05	95	conclusive	GCF_000420065.1	97.76
3300007977_4	GCA_000613925.1	s__Prevotella histicola	97.6	95	conclusive	GCA_000613925.1	97.45
3300010397_10	-	-	-	-	-
3300020137_17	-	-	-	-	-
3300020342_9	GCA_002295925.1	s__UBA852 sp002295925	99.97	95	conclusive	GCA_002295925.1	99.97
3300026488_15	GCA_027068415.1	s__Thermovibrio sp027068415	99.99	95	conclusive	GCA_027068415.1	99.96
3300009779_14	GCA_020637515.1	s__Pararhodobacter sp020637515	99.92	95	conclusive	GCA_020637515.1	99.91
3300010371_41	-	-	-	-	-
3300011768_2	GCF_900102105.1	s__Agrobacterium pusense	98.42	95	conclusive	GCF_900102105.1	98.42
3300010299_10	GCA_009919335.1	s__UBA3439 sp009919335	99.04	95	conclusive	GCA_009919335.1	98.97
3300025471_6	GCA_029550525.1	s__JACQVT01 sp029550525	99.86	95	conclusive	GCA_029550525.1	99.86
3300007991_14	GCF_000020605.1	s__Agathobacter rectalis	97.69	95	inconclusive	GCF_000020605.1	97.69
3300013719_2	GCF_002091675.1	s__Pseudomonas_B luteola	97.43	95	conclusive	GCF_002091675.1	97.36
3300029392_20	GCA_002319965.1	s__Megasphaera sp002319965	98.89	95	conclusive	GCA_002319965.1	98.88
3300027690_10	-	-	-	-	-
3300025452_25	GCA_018674605.1	s__Nitrosopumilus sp018674605	99.73	95	conclusive	GCA_018674605.1	99.18
3300011593_3	GCF_000368085.1	s__Acinetobacter nosocomialis	98.07	95	conclusive	GCF_000368085.1	98.02
3300023109_26	GCA_018698975.1	s__RFVC01 sp018698975	99.89	95	conclusive	GCA_018698975.1	99.89
3300025400_1	GCA_903839355.1	s__PALSA-747 sp903839355	92.61	95	below_threshold
3300020202_14	-	-	-	-	-
3300027244_1	GCA_937138255.1	s__RFZI01 sp937138255	99.91	95	conclusive	GCA_937138255.1	99.89
3300029253_13	GCF_000020605.1	s__Agathobacter rectalis	96.75	95	conclusive	GCF_000020605.1	96.74
3300029343_36	GCA_014610835.1	s__Bulleidia sp900539965	98.54	95	conclusive	GCA_014610835.1	98.63
3300027832_49	GCA_026785875.1	s__Chamaesiphon sp026785875	94.86	95	below_threshold
3300020350_2	GCA_002720855.1	s__GCA-2720855 sp002720855	99.95	95	conclusive	GCA_002720855.1	99.95
3300014025_28	GCA_000488855.1	s__Gallibacter brachus	99.01	95	conclusive	GCA_000488855.1	99.01
3300022744_11	-	-	-	-	-
3300009381_29	GCF_000190695.1	s__Kingella_A denitrificans	96.54	95	conclusive	GCF_000190695.1	96.3
3300025299_9	GCF_017355525.1	s__Lysobacter enzymogenes_C	95.84	95	conclusive	GCF_017355525.1	95.73
3300029435_36	GCF_024460475.1	s__Holdemanella sp900556915	97.09	95	inconclusive	GCF_024460475.1	97.09
3300029492_14	GCF_014337155.1	s__Wujia chipingensis	98.43	95	conclusive	GCF_014337155.1	98.43
3300027832_13	-	-	-	-	-
3300027509_6	-	-	-	-	-
3300028008_9	GCF_900107355.1	s__Lentibacter algarum	99.61	95	conclusive	GCF_900107355.1	99.58
3300026290_48	GCA_017994915.1	s__Methanoculleus sp001896715	98.75	95	conclusive	GCA_017994915.1	98.59
3300029541_10	GCF_020564355.1	s__Lachnospira sp000437735	98.06	95	conclusive	GCF_020564355.1	98.05
3300006889_2	-	-	-	-	-
3300021318_29	GCA_902789435.1	s__Egerieousia sp002309115	97.4	95	conclusive	GCA_902789435.1	97.39
3300029842_24	GCF_000425045.1	s__Acidaminococcus intestini	99.78	95	conclusive	GCF_000425045.1	99.78
3300008733_2	GCF_000025985.1	s__Bacteroides fragilis	98.88	95	inconclusive	GCF_000025985.1	98.83
3300027278_2	GCA_030830205.1	s__UBA952 sp030830205	98.84	95	conclusive	GCA_030830205.1	98.84
3300013938_4	GCA_000435555.1	s__Vescimonas sp000435555	97.6	95	conclusive	GCA_000435555.1	97.57
3300013365_2	GCF_002951995.1	s__Stenotrophomonas acidaminiphila_A	98.66	95	conclusive	GCF_002951995.1	98.55
3300029582_25	GCA_900547385.1	s__Angelakisella sp900547385	97.57	95	conclusive	GCA_900547385.1	97.6
3300011979_13	GCA_900318875.1	s__CAG-791 sp900318875	98.91	95	conclusive	GCA_900318875.1	98.91
3300006256_12	GCF_014647755.1	s__Porphyromonas pasteri	96.13	95	conclusive	GCF_014647755.1	95.99
3300020463_12	GCF_000172635.2	s__Alteromonas macleodii	97.97	95	conclusive	GCF_000172635.2	97.94
3300011133_2	GCA_006385655.1	s__Enterobacter hormaechei_C	97.97	95	inconclusive	GCA_006385655.1	97.89
3300013711_2	GCF_000219605.1	s__Stutzerimonas stutzeri	98.15	95	conclusive	GCF_000219605.1	98.07
3300022857_9	GCA_000981645.1	s__ASP10-05a sp000981645	95.05	95	conclusive
3300000342_8	-	-	-	-	-
3300021093_47	GCA_016871685.1	s__Luteolibacter sp016871685	100	95	conclusive	GCA_016871685.1	100
3300024920_6	GCF_900107605.1	s__Acidovorax soli	98.86	95	conclusive	GCF_900107605.1	98.82
3300008717_7	GCF_938018165.1	s__Capnocytophaga leadbetteri_A	95.6	95	inconclusive	GCF_938018165.1	95.62
3300009784_42	GCA_009781115.1	s__WQUG01 sp009781115	100	95	conclusive	GCA_009781115.1	100
3300005512_41	-	-	-	-	-
3300008090_12	GCA_018141845.1	s__F0428 sp003043955	98.76	95	conclusive	GCA_018141845.1	98.7
3300009772_37	GCA_029558315.1	s__NK4A136 sp029558315	99.8	95	conclusive	GCA_029558315.1	99.72
3300011950_4	GCF_000219605.1	s__Stutzerimonas stutzeri	97.78	95	conclusive	GCF_000219605.1	97.61
3300014913_17	GCA_003644215.1	s__4572-13 sp003644215	100	95	conclusive	GCA_003644215.1	100
3300027905_95	-	-	-	-	-
3300007705_8	GCF_000382445.1	s__Phocaeicola massiliensis	98.98	95	conclusive	GCF_000382445.1	98.93
3300014037_35	GCA_905373835.1	s__Saccharimonas sp905373835	95.55	95	conclusive	GCA_905373835.1	95.55
3300029131_8	GCF_000742135.1	s__Klebsiella pneumoniae	99.1	95	inconclusive	GCF_000742135.1	99.07
3300026092_13	GCA_002082305.1	s__Arctic96AD-7 sp002082305	97.93	95	inconclusive	GCA_002082305.1	97.91
3300027227_7	GCA_021299335.1	s__UBA952 sp021299335	97.67	95	conclusive	GCA_021299335.1	97.53
3300025809_66	GCA_943787295.1	s__Arcticimaribacter sp943787295	99.83	95	conclusive	GCA_943787295.1	99.77
3300025575_9	-	-	-	-	-
3300000383_8	GCF_000024845.1	s__Rhodothermus marinus	95.27	95	conclusive	GCF_000024845.1	95.15
3300005645_16	GCA_013329455.1	s__Methanocrinis sp9297u	88.85	95	below_threshold
3300014204_73	-	-	-	-	-
3300027704_7	GCA_913063055.1	s__Ga0077546 sp913063055	99.97	95	conclusive	GCA_913063055.1	99.97
3300013126_85	GCF_001747405.1	s__Chlorobaculum limnaeum	84.07	95	below_threshold
3300014208_106	-	-	-	-	-
3300027815_33	-	-	-	-	-
3300003839_2	GCA_003019535.1	s__ECH-B-1 sp003019535	99.99	95	conclusive	GCA_003019535.1	99.99
3300009773_38	GCA_012729695.1	s__F2B08 sp012729695	99.93	95	conclusive	GCA_012729695.1	99.93
3300006226_135	GCA_009777625.1	s__WRLL01 sp009777625	100	95	conclusive	GCA_009777625.1	100
3300012077_8	-	-	-	-	-
3300015370_49	GCA_018829455.1	s__JAHJUB01 sp018829455	99.84	95	conclusive	GCA_018829455.1	99.84
3300007097_2	GCF_000011065.1	s__Bacteroides thetaiotaomicron	98.35	95	inconclusive	GCF_000011065.1	98.17
3300010283_12	GCA_934351445.1	s__W0P33-017 sp934351445	87.6	95	below_threshold
3300024309_10	GCF_021590045.1	s__Cellulomonas palmilytica	84.74	95	below_threshold
3300013190_3	GCF_000175635.1	s__Corynebacterium tuberculostearicum_C	96.73	95	inconclusive	GCF_000175635.1	96.73
3300029720_10	GCF_900128475.1	s__Bacteroides massiliensis	97.64	95	conclusive	GCF_900128475.1	97.53
3300026087_16	GCA_002938075.1	s__Casp-alpha2 sp002938075	98.86	95	conclusive	GCA_002938075.1	98.92
3300013749_27	GCF_000160055.1	s__Dialister invisus	98.9	95	conclusive	GCF_000160055.1	98.9
3300007125_36	GCF_002998925.1	s__Mogibacterium diversum	97.15	95	inconclusive	GCF_002998925.1	97.16
3300025270_12	GCF_900110265.1	s__Vreelandella aquamarina	98.03	95	inconclusive	GCF_900110265.1	97.76
3300029373_16	GCF_001546855.1	s__Megasphaera sp001546855	99.93	95	conclusive	GCF_001546855.1	99.93
3300020444_9	GCF_015356855.1	s__Alloalcanivorax venustensis	98.1	95	conclusive	GCF_015356855.1	98.08
3300029580_13	GCA_000437595.1	s__UBA11524 sp000437595	97.62	95	conclusive	GCA_000437595.1	97.69
3300006251_5	GCF_000287675.1	s__Lachnoanaerobaculum sp000287675	96.72	95	inconclusive	GCF_000287675.1	96.72
3300013495_1	GCF_015234305.1	s__Superficieibacter sp900766525	95.28	95	conclusive	GCF_015234305.1	95.17
3300027641_8	GCA_002479255.1	s__Binatus soli	93.01	95	below_threshold
3300014511_2	GCF_003697165.2	s__Escherichia coli	98.9	95	inconclusive	GCF_003697165.2	98.84
3300029478_8	GCA_900540885.1	s__Alloprevotella sp900540885	97.96	95	conclusive	GCA_900540885.1	97.93
3300029049_14	GCF_025567495.1	s__Hominimerdicola aceti	97.81	95	inconclusive	GCF_025567495.1	97.83
3300021400_61	GCA_900095875.1	s__Caecibacter massiliensis	98.7	95	conclusive	GCA_900095875.1	98.73
3300012271_15	-	-	-	-	-
3300011181_5	GCF_002788215.1	s__Halohasta litchfieldiae	99.53	95	conclusive	GCF_002788215.1	98.43
3300014905_1	GCF_004217095.1	s__Advenella incenata	97.15	95	conclusive	GCF_004217095.1	97.02
3300025228_8	GCF_014217625.1	s__Leifsonia shinshuensis_A	90.93	95	below_threshold
3300012827_6	GCA_023424135.1	s__Cellulomonas sp023424135	86.07	95	below_threshold
3300014608_3	GCF_000017405.1	s__Ochrobactrum anthropi	99.5	95	conclusive	GCF_000017405.1	99.14
3300027757_8	GCA_003512825.1	s__UBA9554 sp003512825	99.6	95	conclusive	GCA_003512825.1	99.6
3300027225_3	GCA_001438605.1	s__HTCC2207 sp001438605	98.94	95	conclusive	GCA_001438605.1	98.94
3300029572_37	GCF_020687245.1	s__Faecalibacterium longum	97.37	95	inconclusive	GCF_020687245.1	97.4
3300006476_23	GCA_019113195.1	s__Parasutterella gallistercoris	99.11	95	conclusive	GCA_019113195.1	99.11
3300012828_5	GCF_004217095.1	s__Advenella incenata	92.18	95	below_threshold
3300007853_2	GCF_000190535.1	s__Odoribacter splanchnicus	99.26	95	conclusive	GCF_000190535.1	99.31
3300029928_10	GCA_002407045.1	s__Bruticola papionis	99.72	95	conclusive	GCA_002407045.1	99.65
3300017975_12	GCA_003139855.1	s__Bog-38 sp003139855	90.09	95	below_threshold
3300005672_1	GCA_002430725.1	s__UBA927 sp002430725	99.91	95	conclusive	GCA_002430725.1	99.91
3300024054_34	-	-	-	-	-
3300013123_33	GCA_018827585.1	s__JAHJXP01 sp018827585	85.87	95	below_threshold
3300017429_23	-	-	-	-	-
3300029421_7	GCF_000012845.1	s__Parabacteroides distasonis	97.69	95	conclusive	GCF_000012845.1	97.54
3300020471_5	GCF_009617755.1	s__Marinobacter salsuginis	97.41	95	conclusive	GCF_009617755.1	97.33
3300025859_19	-	-	-	-	-
3300008150_32	-	-	-	-	-
3300012979_33	-	-	-	-	-
3300029439_11	GCA_003447235.1	s__Prevotella sp003447235	98.14	95	conclusive	GCA_003447235.1	98.18
3300029475_4	GCF_000012845.1	s__Parabacteroides distasonis	97.16	95	conclusive	GCF_000012845.1	97.16
3300029545_9	GCF_000020605.1	s__Agathobacter rectalis	98.12	95	inconclusive	GCF_000020605.1	98.03
3300029762_10	GCF_025567495.1	s__Hominimerdicola aceti	97.82	95	conclusive	GCF_025567495.1	97.7
3300029106_11	GCA_025150425.1	s__Ruminiclostridium_E siraeum	97.17	95	conclusive	GCA_025150425.1	97.01
3300006298_3	GCA_000436475.1	s__Lachnospira sp000436475	98.82	95	inconclusive	GCA_000436475.1	98.82
3300014055_3	-	-	-	-	-
3300021487_6	GCA_950073835.1	s__Alteromonas sp950073835	99.26	95	conclusive	GCA_950073835.1	99.23
3300029535_17	GCA_003538135.1	s__CAG-177 sp003538135	97.87	95	conclusive	GCA_003538135.1	97.84
3300005081_11	GCA_003446665.1	s__UBA1876 sp003446665	98.8	95	conclusive	GCA_003446665.1	98.48
3300012808_8	GCF_030146175.1	s__Flavobacterium sp030146175	94.25	95	below_threshold
3300029860_14	GCA_025146925.1	s__Bacteroides_F pectinophilus	99.09	95	inconclusive	GCA_025146925.1	99.22
3300007531_21	GCA_013333255.2	s__JABCPE02 sp013333255	96.03	95	conclusive	GCA_013333255.2	95.84
3300029382_34	GCA_003150355.1	s__Limivicinus sp003150355	97.57	95	conclusive	GCA_003150355.1	97.53
3300012527_20	GCA_902806175.1	s__CADCVQ01 sp902806175	87.86	95	below_threshold
3300025686_45	GCA_002070395.1	s__58-81 sp002070395	92.73	95	below_threshold
3300025860_62	GCA_905478775.1	s__MB11C04 sp002477515	99.51	95	inconclusive	GCA_905478775.1	99.51
3300029619_16	GCA_004000625.1	s__Gemmiger qucibialis	98.57	95	conclusive	GCA_004000625.1	98.19
3300029481_14	GCA_900112995.1	s__Lachnospira pectinoschiza_A	98.42	95	conclusive	GCA_900112995.1	98.39
3300023040_2	GCA_017631885.1	s__UBA1765 sp017631885	96.79	95	conclusive	GCA_017631885.1	96.65
3300007054_4	GCF_003030305.1	s__Cutibacterium acnes	97.8	95	conclusive	GCF_003030305.1	97.68
3300008506_22	GCF_000234095.1	s__Centipeda infelix	92.68	95	below_threshold
3300009779_89	-	-	-	-	-
3300029896_6	GCF_001650195.1	s__Phormidesmis_A priestleyi_B	98.54	95	conclusive	GCF_001650195.1	98.48
3300007121_15	GCA_018376995.1	s__Veillonella sp018376995	96.78	95.73	inconclusive	GCA_018376995.1	96.6
3300014963_28	GCA_003531585.1	s__CAG-115 sp003531585	98.58	95	conclusive	GCA_003531585.1	98.58
3300021468_10	-	-	-	-	-
3300000983_5	-	-	-	-	-
3300024359_5	GCF_900107355.1	s__Lentibacter algarum	99.71	95	conclusive	GCF_900107355.1	99.69
3300026991_3	-	-	-	-	-
3300000212_12	GCA_018648405.1	s__Scalindua sp018648405	99.14	95	conclusive	GCA_018648405.1	99.04
3300025809_19	GCA_002389385.1	s__UBA4479 sp002389385	99.46	95	conclusive	GCA_002389385.1	99.51
3300029793_13	GCF_000012845.1	s__Parabacteroides distasonis	98.85	95	conclusive	GCF_000012845.1	98.8
3300007316_11	GCF_000775995.1	s__Treponema sp000775995	87.75	95	below_threshold
3300012858_11	-	-	-	-	-
3300014548_5	GCA_004000625.1	s__Gemmiger qucibialis	98.51	95	conclusive	GCA_004000625.1	98.55
3300017389_2	GCA_030550565.1	s__Fervidibacter sp030550565	92.08	95	below_threshold
3300007096_13	GCF_014647755.1	s__Porphyromonas pasteri	95.94	95	conclusive	GCF_014647755.1	95.82
3300025924_28	-	-	-	-	-
3300029482_20	GCA_000432435.1	s__Fimenecus sp000432435	99.42	95	conclusive	GCA_000432435.1	99.39
3300029769_11	GCA_004000625.1	s__Gemmiger qucibialis	98.38	95	conclusive	GCA_004000625.1	98.59
3300026516_25	-	-	-	-	-
3300025638_47	GCA_002070395.1	s__58-81 sp002070395	92.59	95	below_threshold
3300029058_16	GCF_002834235.1	s__Ruminococcus_E bromii_B	97.94	95.23	conclusive	GCF_002834235.1	97.62
3300026166_1	GCF_000172635.2	s__Alteromonas macleodii	98.04	95	conclusive	GCF_000172635.2	97.99
3300027972_6	GCA_029883565.1	s__JAOUJD01 sp029883565	84.4	95	below_threshold
3300024318_9	GCF_900107355.1	s__Lentibacter algarum	99.17	95	conclusive	GCF_900107355.1	99.06
3300027314_5	GCA_947463345.1	s__UBA952 sp947463345	97.94	95	conclusive	GCA_947463345.1	97.81
3300007801_8	GCF_025567495.1	s__Hominimerdicola aceti	98	95	conclusive	GCF_025567495.1	97.49
3300029845_14	GCF_000296465.1	s__Barnesiella intestinihominis	98.37	95	conclusive	GCF_000296465.1	98.37
3300022923_39	-	-	-	-	-
3300005255_3	-	-	-	-	-
3300025691_17	GCA_013331265.1	s__Methanosarcina sp10923u	84.83	95	below_threshold
3300021431_52	GCA_002394605.1	s__Saccharofermentans sp002394605	99.92	95	conclusive	GCA_002394605.1	99.93
3300000043_1	-	-	-	-	-
3300027822_71	GCA_021157485.1	s__Sulfurimonas sp021157485	87.25	95	below_threshold
3300007126_17	GCF_000174755.1	s__Capnocytophaga gingivalis	97.77	95	conclusive	GCF_000174755.1	97.67
3300014039_24	GCA_003512585.1	s__Enteromonas sp003512585	99.5	95	conclusive	GCA_003512585.1	99.53
3300013137_217	-	-	-	-	-
3300025369_3	-	-	-	-	-
3300027784_114	GCF_023016325.1	s__Methanonatronarchaeum sp004212035	99.79	95	conclusive	GCF_023016325.1	99.79
3300029432_27	GCA_003514385.1	s__CAG-177 sp003514385	96.35	95	conclusive	GCA_003514385.1	96.24
3300027915_18	-	-	-	-	-
3300029092_8	GCF_023516715.1	s__Akkermansia massiliensis	99.92	95	inconclusive	GCF_023516715.1	99.9
3300026848_4	GCF_012427705.1	s__Vreelandella piezotolerans	98.52	95	conclusive	GCF_012427705.1	98.35
3300009503_19	-	-	-	-	-
3300029722_13	GCF_000153925.1	s__Mediterraneibacter torques	99.62	95	conclusive	GCF_000153925.1	99.58
3300027391_22	GCA_002238585.1	s__Sansalvadorimonas sp002238585	99.88	95	conclusive	GCA_002238585.1	99.82
3300029582_16	GCF_001182045.1	s__Mesosutterella massiliensis	99.78	95	conclusive	GCF_001182045.1	99.78
3300014947_5	GCF_000012845.1	s__Parabacteroides distasonis	98.7	95	conclusive	GCF_000012845.1	98.67
3300020302_2	GCF_014279895.1	s__Parasynechococcus sp002724845	97.9	95	inconclusive	GCF_014279895.1	97.72
3300009790_26	GCA_002722565.1	s__MedAcidi-G3 sp002722565	96.9	95	conclusive	GCA_002722565.1	96.9
3300025246_9	GCA_021154515.1	s__Niastella sp021154515	89.33	95	below_threshold
3300013137_258	-	-	-	-	-
3300011949_4	GCF_000818015.1	s__Stutzerimonas balearica	98.45	95	conclusive	GCF_000818015.1	98.32
3300005518_32	GCA_022616665.1	s__AA152 sp022616665	84.03	95	below_threshold
3300025859_26	GCA_012513795.1	s__SR-FBR-E99 sp012513795	98.59	95	conclusive	GCA_012513795.1	98.44
3300008139_4	GCF_011612265.2	s__Corynebacterium matruchotii	97.46	95	conclusive	GCF_011612265.2	97.46
3300006056_90	-	-	-	-	-
3300029727_14	GCA_900540455.1	s__Faecalibacterium sp900540455	98.47	95	conclusive	GCA_900540455.1	98.17
3300026488_17	GCA_027064165.1	s__JAMOQE01 sp027064165	99.47	95	conclusive	GCA_027064165.1	99.47
3300027532_9	GCA_002238445.1	s__Bin5 sp002238445	99.93	95	inconclusive	GCA_002238445.1	99.93
3300026076_13	GCA_001629235.1	s__UBA36 sp001629235	97.31	95	conclusive	GCA_001629235.1	97.55
3300011498_3	GCF_009759685.1	s__Acinetobacter baumannii	97.78	95	conclusive	GCF_009759685.1	97.54
3300010282_24	-	-	-	-	-
3300027283_40	GCF_000961795.1	s__Hyphomonas sp000961795	99.98	95	conclusive	GCF_000961795.1	99.76
3300025680_21	GCA_002390285.1	s__Porticoccus sp002390285	99.96	95	conclusive	GCA_002390285.1	99.96
3300025704_27	GCA_002505405.1	s__Poseidonia alphae	99.83	95	conclusive	GCA_002505405.1	99.83
3300007796_28	GCA_000436835.1	s__Eubacterium_R sp000436835	98.18	95	conclusive	GCA_000436835.1	98.19
3300000972_5	-	-	-	-	-
3300003523_25	GCA_946414435.1	s__RUG13583 sp946414435	96.6	95	conclusive	GCA_946414435.1	96.59
3300029354_15	GCF_009680455.1	s__Lachnospira eligens_A	98.54	95.58	inconclusive	GCF_009680455.1	98.52
3300015198_18	-	-	-	-	-
3300020406_19	GCA_016780765.1	s__UBA8309 sp016780765	97.09	95	conclusive	GCA_016780765.1	96.82
3300012979_11	GCA_017625775.1	s__UBA1765 sp017625775	97.5	95	conclusive	GCA_017625775.1	97.52
3300029605_14	GCA_900547745.1	s__Vescimonas sp900547745	98.94	95	conclusive	GCA_900547745.1	98.94
3300029331_39	GCF_000160055.1	s__Dialister invisus	98.7	95	conclusive	GCF_000160055.1	98.73
3300007527_8	GCF_010365865.1	s__Treponema sp010365865	97.75	95	conclusive	GCF_010365865.1	97.69
3300011736_4	GCA_002387205.1	s__Stutzerimonas stutzeri_N	98.38	95	conclusive	GCA_002387205.1	98.21
3300008506_13	GCF_031191185.1	s__Prevotella nigrescens	98.22	95	conclusive	GCF_031191185.1	98.18
3300026290_70	GCA_012515785.1	s__DUQW01 sp012515785	99.39	95	conclusive	GCA_012515785.1	99.34
3300011831_1	GCF_007830445.1	s__Sphingobacterium siyangense	98.27	95	inconclusive	GCF_007830445.1	97.8
3300010316_10	GCA_017857855.1	s__UBA9320 sp003516975	99.42	95	conclusive	GCA_017857855.1	99.46
3300020195_17	-	-	-	-	-
3300025359_1	GCF_900142845.1	s__Paraburkholderia phenazinium_A	89.83	95	below_threshold
2225789004_12	-	-	-	-	-
2058419001_2	-	-	-	-	-
3300009773_17	GCA_012515775.1	s__JAAYXS01 sp012515775	99.67	95	conclusive	GCA_012515775.1	99.65
3300029545_5	GCF_000012845.1	s__Parabacteroides distasonis	99.17	95	conclusive	GCF_000012845.1	99.17
3300029203_6	GCF_019597925.1	s__Clostridium_AP sp000509125	99.09	95	conclusive	GCF_019597925.1	99.08
3300003894_33	GCA_030748365.1	s__Lutibacter sp030748365	99.58	95	conclusive	GCA_030748365.1	99.57
3300012527_15	-	-	-	-	-
3300029555_10	GCF_025567285.1	s__Coprococcus aceti	98.65	95	conclusive	GCF_025567285.1	98.66
3300006931_37	GCA_016219645.1	s__Palsa-1315 sp016219645	91.64	95	below_threshold
3300023176_42	GCA_938017905.1	s__SYFI01 sp938017905	92.04	95	below_threshold
3300010998_39	GCA_905235755.1	s__RGIG6816 sp905235755	85.34	95	below_threshold
3300025699_45	GCA_900197625.1	s__Amylibacter sp900197625	99.43	95	conclusive	GCA_900197625.1	99.43
3300025280_3	GCF_002733955.1	s__Hoeflea sp002733955	94.07	95	below_threshold
3300025667_50	GCA_018674605.1	s__Nitrosopumilus sp018674605	98.97	95	conclusive	GCA_018674605.1	99.03
3300007996_9	GCA_018141845.1	s__F0428 sp003043955	98.64	95	conclusive	GCA_018141845.1	98.55
3300025933_50	-	-	-	-	-
3300028484_7	-	-	-	-	-
3300027965_56	GCA_021325575.1	s__JAJPGW01 sp021325575	100	95	conclusive	GCA_021325575.1	100
3300029729_26	GCA_000436835.1	s__Eubacterium_R sp000436835	98.28	95	conclusive	GCA_000436835.1	98.27
3300026288_17	-	-	-	-	-
3300026196_6	-	-	-	-	-
3300027276_25	GCA_900318955.1	s__Cryptobacteroides sp900318955	96.19	95	conclusive	GCA_900318955.1	95.9
3300025603_28	GCA_913057845.1	s__UBA3031 sp913057845	99.29	95	conclusive	GCA_913057845.1	99.14
3300027284_23	-	-	-	-	-
3300021326_32	GCA_015063165.1	s__UBA71 sp015063165	99.99	95	conclusive	GCA_015063165.1	99.99
3300029395_8	GCA_025758065.1	s__Enterocloster sp900541315	98.36	95	conclusive	GCA_025758065.1	98.36
3300006746_10	GCF_003437535.1	s__Phocaeicola plebeius_A	96.47	95	inconclusive	GCF_003437535.1	96.52
3300029893_24	GCA_020724555.1	s__DYGT01 sp020724555	99.76	95	conclusive	GCA_020724555.1	99.76
3300028557_54	GCA_026393095.1	s__ATZT02 sp026393095	94.13	95	below_threshold
3300022923_28	GCA_002292375.1	s__Cycloclasticus sp002292375	99.81	95	conclusive	GCA_002292375.1	99.83
3300025593_7	GCA_022340215.1	s__JAJDOJ01 sp022340215	93.14	95	below_threshold
3300029213_15	GCF_000785515.1	s__Streptococcus salivarius	96.56	95.07	inconclusive	GCF_000785515.1	96.27
3300029770_11	GCA_000437595.1	s__UBA11524 sp000437595	97.4	95	conclusive	GCA_000437595.1	97.51
3300029441_29	GCF_014288055.1	s__Agathobaculum hominis	98.72	95	conclusive	GCF_014288055.1	98.68
3300013004_36	GCA_945897365.1	s__Zwartia parapertussis_A	89.35	95	below_threshold
3300010275_23	GCF_021531255.1	s__JAFBIO01 sp021531255	99.11	95	conclusive	GCF_021531255.1	99.11
3300020083_78	GCA_003476885.1	s__Limnocylindrus sp003476885	89.05	95	below_threshold
3300026288_19	GCA_014879465.1	s__BA12 sp014879465	97.81	95	conclusive	GCA_014879465.1	97.62
3300013939_8	GCF_013389455.1	s__Flavobacterium inviolabile	98.7	95	conclusive	GCF_013389455.1	98.65
3300024433_34	GCA_030669305.1	s__DAOVDU01 sp030669305	97.27	95	conclusive	GCA_030669305.1	97
3300022911_3	-	-	-	-	-
3300014785_7	GCF_000020605.1	s__Agathobacter rectalis	97.93	95	inconclusive	GCF_000020605.1	97.88
3300006836_1	GCA_947254465.1	s__Gemella sp947254465	97.47	95	conclusive	GCA_947254465.1	97.27
3300011770_3	GCA_002245855.1	s__Sphingobacterium cellulitidis	97.93	95	conclusive	GCA_002245855.1	97.78
3300025838_21	GCA_013349735.1	s__Telmatospirillum sp013349735	99.97	95	conclusive	GCA_013349735.1	99.96
3300016422_6	-	-	-	-	-
3300020422_6	GCA_002325245.1	s__Pseudolysinimonas sp002325245	99.75	95	conclusive	GCA_002325245.1	99.75
3300013136_162	-	-	-	-	-
3300029847_25	GCF_002834235.1	s__Ruminococcus_E bromii_B	98.09	95.23	inconclusive	GCF_002834235.1	98.05
3300011990_10	GCF_004803795.1	s__Campylobacter_A rectus	96.62	95	conclusive	GCF_004803795.1	96.6
3300006328_32	GCA_900556355.1	s__Nanosynbacter sp900556355	95.49	95	inconclusive	GCA_900556355.1	95.61
3300006260_20	GCA_001189495.1	s__Eubacterium_B sulci	95.62	95	conclusive	GCA_001189495.1	95.6
3300028905_11	GCF_934476515.1	s__Ruminococcus_E sp934476515	97	95	inconclusive	GCF_934476515.1	96.8
3300008080_10	GCF_000239695.1	s__Actinomyces graevenitzii	95.86	95	inconclusive	GCF_000239695.1	96
3300029815_33	GCF_003865035.1	s__Anaerotignum faecicola	97.43	95	conclusive	GCF_003865035.1	97.45
3300029578_21	GCA_905194675.1	s__Collinsella sp905194675	99.76	95	conclusive	GCA_905194675.1	99.76
3300017937_5	-	-	-	-	-
3300029672_15	GCF_010669225.1	s__Megamonas funiformis	98.86	95	conclusive	GCF_010669225.1	98.56
3300020469_70	GCA_002499545.1	s__MGIIa-L1 sp002499545	99.94	95	conclusive	GCA_002499545.1	99.94
3300021387_105	GCA_902779535.1	s__Phocaeicola sp902779535	98.78	95	conclusive	GCA_902779535.1	98.78
3300025894_56	GCA_905478365.1	s__UBA3031 sp905478365	99.03	95	conclusive	GCA_905478365.1	99.03
3300022227_39	GCA_002329075.1	s__S20-B6 sp002329075	98.28	95	conclusive	GCA_002329075.1	98.25
3300027294_7	GCA_943328715.2	s__UBA952 sp943328715	96.98	95	conclusive	GCA_943328715.2	96.71
3300018868_14	GCF_014196595.1	s__Sphingorhabdus_B rigui	94.06	95	below_threshold
3300029556_6	GCF_900540255.1	s__Clostridium sp900540255	99.38	95	conclusive	GCF_900540255.1	99.25
3300012812_7	GCF_006538725.1	s__Cellulomonas gelida	99.26	95	conclusive	GCF_006538725.1	99.26
3300007272_13	GCF_000214495.1	s__Megasphaera_C lornae	98.99	95	conclusive	GCF_000214495.1	99.12
3300021310_16	GCA_946617775.1	s__Oribacterium sp002371295	98.1	95	conclusive	GCA_946617775.1	98.09
3300017992_49	-	-	-	-	-
3300007111_16	GCF_002834235.1	s__Ruminococcus_E bromii_B	98.14	95.23	inconclusive	GCF_002834235.1	98.14
3300012839_10	GCF_006538725.1	s__Cellulomonas gelida	99.26	95	conclusive	GCF_006538725.1	99.26
3300005529_56	-	-	-	-	-
3300027819_71	GCA_016213135.1	s__VGOW01 sp016213135	93.68	95	below_threshold
3300017423_35	GCA_903953055.1	s__Methylopumilus_A sp903953055	99.26	95	conclusive	GCA_903953055.1	99.26
3300012824_12	GCF_000421705.1	s__Brevundimonas naejangsanensis	97.61	95	conclusive	GCF_000421705.1	97.59
3300029856_9	GCF_000020225.1	s__Akkermansia muciniphila	97.17	95	conclusive	GCF_000020225.1	97.16
3300028391_6	GCF_000091545.1	s__Thermus thermophilus	99.91	95.81	inconclusive	GCF_000091545.1	99.93
3300025605_35	GCA_002385605.1	s__Firm-09 sp002385605	99.76	95	conclusive	GCA_002385605.1	99.69
3300007732_2	GCF_900637555.1	s__Lautropia mirabilis	94.93	95	below_threshold
3300029377_20	GCF_000702905.1	s__Mitsuokella jalaludinii	96.98	95	conclusive	GCF_000702905.1	96.7
3300020472_33	-	-	-	-	-
3300026278_37	-	-	-	-	-
3300017649_15	GCA_937898685.1	s__CAILUG01 sp937898685	98.82	95	conclusive	GCA_937898685.1	98.82
3300014025_11	GCF_010365865.1	s__Treponema sp010365865	91.61	95	below_threshold
3300026101_3	GCF_000682775.1	s__Hyphomonas sp000682775	95.81	95	conclusive	GCF_000682775.1	95.67
3300028601_43	-	-	-	-	-
3300010263_6	GCF_000015865.1	s__Hungateiclostridium thermocellum	99.84	95	conclusive	GCF_000015865.1	99.83
3300028275_6	GCF_000091545.1	s__Thermus thermophilus	99.99	95.81	inconclusive	GCF_000091545.1	99.99
3300025050_3	GCF_000756655.1	s__Alcanivorax jadensis	98.05	95	conclusive	GCF_000756655.1	98.06
3300029782_30	GCA_003514385.1	s__CAG-177 sp003514385	96.36	95	conclusive	GCA_003514385.1	96.25
3300027784_53	GCA_003554145.1	s__T1SED10-26 sp003554145	99.77	95	conclusive	GCA_003554145.1	99.77
3300008125_28	GCA_902479935.1	s__Granulicatella sp902479935	96.75	95.09	inconclusive	GCA_902479935.1	96.75
3300020277_1	GCF_000730385.1	s__Alteromonas australica	98.71	95	conclusive	GCF_000730385.1	98.73
3300002036_11	-	-	-	-	-
3300029665_15	GCF_000425045.1	s__Acidaminococcus intestini	99.18	95	conclusive	GCF_000425045.1	99.09
3300029738_17	GCF_003991565.1	s__Butyricimonas faecalis	98.16	95	conclusive	GCF_003991565.1	97.92
3300029128_17	GCA_019113195.1	s__Parasutterella gallistercoris	98.99	95	conclusive	GCA_019113195.1	99.11
3300013132_232	-	-	-	-	-
3300020477_18	GCF_900129565.1	s__Alteromonas aggregata	96.7	95	conclusive	GCF_900129565.1	96.7
3300013646_1	GCF_021283545.2	s__Pseudomonas_E alloputida	98.06	95	conclusive	GCF_021283545.2	97.66
3300028561_38	GCF_016706325.1	s__Methanothrix sp016706325	97.33	95	conclusive	GCF_016706325.1	97.33
3300011522_4	GCF_000732635.1	s__Clostridium_J sulfidigenes	97.41	95	conclusive	GCF_000732635.1	97.41
3300028581_73	GCA_026387315.1	s__UBA6249 sp026387315	89.05	95	below_threshold
3300021513_13	GCA_003648675.1	s__B14-G1 sp003648675	97.27	95	conclusive	GCA_003648675.1	97.13
3300029728_14	GCA_000432135.1	s__CAG-170 sp000432135	97.67	95	conclusive	GCA_000432135.1	97.67
3300014819_5	GCA_002342365.1	s__UBA3064 sp002342365	99.74	95	conclusive	GCA_002342365.1	99.77
3300020702_1	-	-	-	-	-
3300020695_5	GCA_903909215.1	s__CAIVUX01 sp903909215	95.2	95	conclusive	GCA_903909215.1	95.2
3300006564_41	-	-	-	-	-
3300001919_14	GCF_001244995.1	s__Intestinimonas massiliensis	99.5	95	conclusive	GCF_001244995.1	99.5
3300025518_4	GCF_000372845.1	s__Methylocystis rosea	95.98	95	conclusive	GCF_000372845.1	95.81
3300007502_3	GCF_000144405.1	s__Prevotella melaninogenica	96.76	95	inconclusive	GCF_000144405.1	96.74
3300029257_17	GCF_003269275.1	s__Phascolarctobacterium faecium	98.88	95	conclusive	GCF_003269275.1	98.81
3300026267_17	GCA_002686135.1	s__UBA11136 sp002686135	96.72	95	conclusive	GCA_002686135.1	96.72
3300012077_7	-	-	-	-	-
3300027332_4	GCA_023249165.1	s__CSP1-5 sp023249165	95.37	95	conclusive	GCA_023249165.1	95.24
3300008522_10	GCF_000239695.1	s__Actinomyces graevenitzii	96.24	95	inconclusive	GCF_000239695.1	96.09
3300008360_12	GCF_000233955.1	s__Paraprevotella clara	97.71	95	conclusive	GCF_000233955.1	97.55
3300009363_20	GCF_000565015.1	s__Porphyromonas catoniae	96.9	95	conclusive	GCF_000565015.1	96.9
3300007220_6	GCF_003862485.1	s__Lachnoanaerobaculum orale	96.55	95	conclusive	GCF_003862485.1	96.17
3300006844_69	-	-	-	-	-
3300027028_6	GCF_003003285.1	s__Yoonia maritima	92.73	95	below_threshold
3300026206_14	GCA_002729175.1	s__UBA2125 sp002729175	98.89	95	inconclusive	GCA_002729175.1	98.79
3300013131_51	-	-	-	-	-
3300026077_4	GCA_003209795.1	s__Prochlorococcus_A sp003209795	94.49	95	below_threshold
3300009503_224	-	-	-	-	-
3300027832_95	-	-	-	-	-
3300006461_11	GCF_900637655.1	s__Prevotella oris	97.94	95	conclusive	GCF_900637655.1	97.95
3300008268_24	GCF_023347235.1	s__Faecalibacterium prausnitzii_A	96.56	95	conclusive	GCF_023347235.1	96.48
3300025251_6	GCF_000020585.3	s__Alteromonas mediterranea	98.68	95	conclusive	GCF_000020585.3	98.51
3300008333_24	GCA_001189495.1	s__Eubacterium_B sulci	97.4	95	conclusive	GCA_001189495.1	97.41
3300027315_11	GCA_018666295.1	s__Luminiphilus sp018666295	92.1	95	below_threshold
3300010268_19	GCA_023622385.1	s__Caldicoprobacter sp023622385	85.09	95	below_threshold
3300011212_5	GCF_000732635.1	s__Clostridium_J sulfidigenes	95.89	95	conclusive	GCF_000732635.1	95.89
3300027819_87	-	-	-	-	-
3300025975_1	-	-	-	-	-
3300020219_16	GCA_021772135.1	s__Ga0077546 sp021772135	99.92	95	conclusive	GCA_021772135.1	99.91
3300021489_5	GCA_021159465.1	s__G60ANME1 sp021159465	98.7	95	conclusive	GCA_021159465.1	98.58
3300018906_2	-	-	-	-	-
3300027958_35	GCA_002440965.1	s__UBA6233 sp002440965	98.82	95	conclusive	GCA_002440965.1	98.82
3300012828_8	-	-	-	-	-
3300029617_33	GCF_020687045.1	s__Vescimonas cirricatena	96.49	95	conclusive	GCF_020687045.1	96.22
3300025644_36	GCF_018644675.1	s__Thioglobus_A sp018644675	99.86	95	conclusive	GCF_018644675.1	99.86
3300027502_1	GCA_013288015.1	s__PALSA-968 sp013288015	89.07	95	below_threshold
3300027282_22	GCA_000961725.1	s__Desulforhopalus sp000961725	99.93	95	conclusive	GCA_000961725.1	99.99
3300029572_12	GCF_000174195.1	s__Roseburia inulinivorans	97.09	95	inconclusive	GCF_000174195.1	97.1
3300012128_1	GCF_000355905.1	s__Psychroflexus gondwanensis	98.56	95	conclusive	GCF_000355905.1	98.49
3300017788_66	GCA_016866335.1	s__CAIKAF01 sp016866335	98.38	95	conclusive	GCA_016866335.1	98.29
3300029549_32	GCA_000432435.1	s__Fimenecus sp000432435	99.48	95	conclusive	GCA_000432435.1	99.45
3300002508_4	GCA_009778185.1	s__WRKG01 sp009778185	100	95	conclusive	GCA_009778185.1	100
3300008750_8	GCF_003437535.1	s__Phocaeicola plebeius_A	96.83	95	conclusive	GCF_003437535.1	95.97
3300029820_27	GCF_934476515.1	s__Ruminococcus_E sp934476515	97	95	inconclusive	GCF_934476515.1	96.86
3300029374_19	GCF_900167555.1	s__Gemmiger formicilis	98.01	95	conclusive	GCF_900167555.1	98
3300007368_20	GCF_000160075.2	s__Abiotrophia defectiva	95.94	95	conclusive	GCF_000160075.2	95.76
3300025179_5	GCF_014641635.1	s__Aquaticitalea lipolytica	97.79	95	conclusive	GCF_014641635.1	97.8
3300027810_16	GCA_937773555.1	s__ASP10-02a sp937773555	99.57	95	conclusive	GCA_937773555.1	99.57
3300029790_16	GCF_025567285.1	s__Coprococcus aceti	98.9	95	conclusive	GCF_025567285.1	98.8
2022920002_2	GCA_001516765.1	s__Vulcanisaeta sp001516765	100	95	conclusive	GCA_001516765.1	100
3300008512_6	GCF_000296465.1	s__Barnesiella intestinihominis	98.73	95	conclusive	GCF_000296465.1	98.73
3300012131_2	GCF_016598535.1	s__Rhodococcus erythropolis_D	98.74	95	conclusive	GCF_016598535.1	98.66
3300011158_5	GCF_001598475.1	s__Pantoea agglomerans	98.4	95	conclusive	GCF_001598475.1	98.31
3300017532_43	GCA_903891415.1	s__CAIYPD01 sp903891415	99.83	95	conclusive	GCA_903891415.1	99.82
3300009503_156	GCA_029775875.1	s__JACAEJ01 sp029775875	93.88	95	below_threshold
3300013122_18	-	-	-	-	-
3300019765_2	GCF_023015615.1	s__Erythrobacter sp023015615	91.17	95	below_threshold
3300027022_4	-	-	-	-	-
3300020204_52	GCA_016868895.1	s__SXYR01 sp016868895	99.99	95	conclusive	GCA_016868895.1	99.99
3300029000_5	GCF_000012845.1	s__Parabacteroides distasonis	97.86	95	conclusive	GCF_000012845.1	97.63
3300029066_3	GCF_029024925.1	s__Enterococcus faecalis	98.7	95	conclusive	GCF_029024925.1	98.66
3300025775_41	GCA_018771605.1	s__UBA11096 sp003534055	94.22	95	below_threshold
3300028024_11	-	-	-	-	-
3300025682_39	GCA_029556265.1	s__T78 sp029556265	99.29	95	conclusive	GCA_029556265.1	99.11
3300000477_34	GCA_003552925.1	s__T1SED10-81 sp003552925	99.95	95	conclusive	GCA_003552925.1	99.95
3300029079_4	GCF_001025215.1	s__Bifidobacterium pseudocatenulatum	98.84	95	conclusive	GCF_001025215.1	98.8
3300021440_6	-	-	-	-	-
3300028996_6	GCA_900112995.1	s__Lachnospira pectinoschiza_A	99.17	95	conclusive	GCA_900112995.1	99.21
3300027743_18	GCA_003818605.1	s__RPQS01 sp003818605	99.99	95	conclusive	GCA_003818605.1	99.99
3300029676_10	GCF_025567495.1	s__Hominimerdicola aceti	97.91	95	inconclusive	GCF_025567495.1	97.79
3300029523_20	GCF_003269275.1	s__Phascolarctobacterium faecium	98.81	95	conclusive	GCF_003269275.1	98.8
3300008130_23	GCF_001553345.1	s__F0422 sp001553345	91.24	95	below_threshold
3300006259_18	GCF_900759325.1	s__Peptostreptococcus sp900759325	98.14	95	conclusive	GCF_900759325.1	97.97
3300025602_47	GCA_018648925.1	s__UBA2163 sp018648925	99.64	95	conclusive	GCA_018648925.1	99.79
3300011144_1	GCF_900457465.1	s__Sphingobacterium multivorum	97.78	95	conclusive	GCF_900457465.1	97.68
3300025513_31	-	-	-	-	-
3300017419_6	GCA_937124585.1	s__CAKZKT01 sp937124585	99.96	95	conclusive	GCA_937124585.1	99.96
3300029617_32	GCA_934835795.1	s__Hominicoprocola sp934835795	97.35	95	inconclusive	GCA_934835795.1	97.27
3300027775_3	GCA_025449515.1	s__JARBAU01 sp025449515	89.78	95	below_threshold
3300029336_23	GCF_000417505.1	s__Megasphaera sp000417505	97.86	95	conclusive	GCF_000417505.1	97.74
3300023081_43	-	-	-	-	-
3300005300_26	GCA_000347575.1	s__Caldatribacterium saccharofermentans	99.58	95	conclusive	GCA_000347575.1	99.56
3300026980_16	GCA_913055605.1	s__Euryhalocaulis sp913055605	99.97	95	conclusive	GCA_913055605.1	99.97
3300024979_5	-	-	-	-	-
3300027695_2	GCF_902826655.1	s__Methylibium sp902826655	84.51	95	below_threshold
3300008571_29	GCA_000435555.1	s__Vescimonas sp000435555	97.96	95	conclusive	GCA_000435555.1	97.99
3300029428_25	GCA_000435055.1	s__PeH17 sp000435055	98.25	95	conclusive	GCA_000435055.1	98.27
3300000386_12	-	-	-	-	-
3300014934_4	GCF_000012845.1	s__Parabacteroides distasonis	98.97	95	conclusive	GCF_000012845.1	98.97
3300029842_14	GCF_000020225.1	s__Akkermansia muciniphila	97.61	95	conclusive	GCF_000020225.1	97.42
3300020810_37	GCA_024643325.1	s__MAG-120531 sp024643325	98.86	95	conclusive	GCA_024643325.1	98.65
3300025894_48	GCA_000738435.1	s__Planktomarina temperata	99.25	95	inconclusive	GCA_000738435.1	99.26
3300012844_6	GCF_009832905.1	s__Stenotrophomonas maltophilia_AP	95.95	95	conclusive	GCF_009832905.1	95.78
3300014578_1	GCF_016107575.1	s__Psychrobacter faecalis	96.13	95	conclusive	GCF_016107575.1	95.54
3300020688_3	GCA_903909215.1	s__CAIVUX01 sp903909215	95.05	95	conclusive	GCA_903909215.1	95.05
3300029735_23	GCF_003425665.1	s__Evtepia gabavorous	98.77	95	conclusive	GCF_003425665.1	98.88
3300025666_11	GCA_002335865.1	s__UBA1994 sp002335865	99.93	95	conclusive	GCA_002335865.1	99.93
3300014971_9	GCF_003478505.1	s__Brotaphodocola sp003478505	97.91	95	conclusive	GCF_003478505.1	97.83
3300029211_19	GCA_000434995.1	s__Eubacterium_R sp000434995	98.26	95	conclusive	GCA_000434995.1	98.32
3300008154_14	GCA_900554555.1	s__Bulleidia sp900554555	97.43	95	inconclusive	GCA_900554555.1	97.43
3300025503_20	GCA_022690815.1	s__Ferrimicrobium sp022690815	93.28	95	below_threshold
3300007043_16	GCF_003269275.1	s__Phascolarctobacterium faecium	99.03	95	conclusive	GCF_003269275.1	98.85
3300014786_4	GCF_000009705.1	s__Trichormus sp000009705	99.95	95	conclusive	GCF_000009705.1	99.95
3300029513_12	GCF_014131695.1	s__Thomasclavelia ramosa	99.77	95	conclusive	GCF_014131695.1	99.68
3300027055_13	-	-	-	-	-
3300028964_9	GCA_900755685.1	s__Collinsella sp900755685	99.98	95	conclusive	GCA_900755685.1	99.98
3300020074_89	GCA_016867655.1	s__VGJA01 sp016867655	100	95	conclusive	GCA_016867655.1	100
3300013424_1	GCF_003030305.1	s__Cutibacterium acnes	99.76	95	conclusive	GCF_003030305.1	99.76
3300027755_42	GCA_022449325.1	s__UBA57 sp022449325	93.5	95	below_threshold
3300009772_10	GCA_016933815.1	s__SKHV01 sp016933815	88.95	95	below_threshold
3300012823_5	GCA_023391775.1	s__Pseudoxanthomonas sp023391775	89.31	95	below_threshold
3300013940_10	GCF_014288065.1	s__Ruminococcus_E intestinalis	98.39	95	conclusive	GCF_014288065.1	98.43
3300026821_14	GCA_000375685.1	s__AAA261-N23 sp000375685	99.51	95	conclusive	GCA_000375685.1	99.18
3300025715_14	GCA_012517205.1	s__UBA8199 sp003527065	99.63	95	conclusive	GCA_012517205.1	99.61
3300028417_23	GCA_013154335.1	s__Methanopyrus sp013154335	99.59	95	conclusive	GCA_013154335.1	99.59
3300025643_5	GCA_018650795.1	s__JABMPR01 sp018650795	99.94	95	conclusive	GCA_018650795.1	99.92
3300009701_18	GCA_026967495.1	s__Rouxiella badensis	99.43	95	conclusive	GCA_026967495.1	99.43
3300026255_24	GCA_012729145.1	s__58-81 sp012729145	99.84	95	conclusive	GCA_012729145.1	99.84
3300017526_42	-	-	-	-	-
3300024306_10	GCA_010031285.1	s__Methylopumilus sp010031285	99.5	95	conclusive	GCA_010031285.1	99.3
3300011974_38	GCA_007845485.1	s__SDRW01 sp007845485	96.83	95	conclusive	GCA_007845485.1	96.85
3300029770_34	GCF_934476515.1	s__Ruminococcus_E sp934476515	96.79	95	inconclusive	GCF_934476515.1	96.25
3300027353_5	GCF_000092645.1	s__Thermobispora bispora	99.63	95	conclusive	GCF_000092645.1	99.59
3300029379_20	GCA_900546145.1	s__Desulfovibrio sp900546145	99.95	95	conclusive	GCA_900546145.1	99.95
3300020358_17	GCA_913045325.1	s__Patiriisocius sp003450155	98.66	95	conclusive	GCA_913045325.1	98.64
3300025044_8	GCF_000238335.3	s__Pseudoalteromonas marina	97.72	95	conclusive	GCF_000238335.3	97.73
3300011778_1	GCF_002420705.1	s__Sphingobacterium sp002420705	98.86	95	conclusive	GCF_002420705.1	98.81
3300013641_1	GCF_001729765.1	s__Enterobacter kobei	98.92	95	conclusive	GCF_001729765.1	98.9
3300029524_27	GCF_003865035.1	s__Anaerotignum faecicola	97.37	95	conclusive	GCF_003865035.1	97.37
3300013125_98	-	-	-	-	-
3300029250_24	GCF_000156655.1	s__Holdemanella biformis	97.31	95	conclusive	GCF_000156655.1	97.18
3300003130_1	GCA_026196795.1	s__Sedimenticola sp026196795	93.76	95	below_threshold
3300025686_29	GCA_029553295.1	s__DTOV01 sp029553295	99.09	95	conclusive	GCA_029553295.1	99.02
3300029784_11	GCF_009494135.1	s__Prevotella copri_B	98.75	96.82	inconclusive	GCF_009494135.1	98.5
3300026290_54	GCA_002306075.1	s__Syner-03 sp002306075	99.63	95	conclusive	GCA_002306075.1	99.7
3300014623_1	GCF_007858255.1	s__Pseudomonas_E rhodesiae	97.81	95	conclusive	GCF_007858255.1	97.83
3300000351_2	GCA_020832445.1	s__Roseinatronobacter sp020832445	89.64	95	below_threshold
3300011582_1	GCF_002091675.1	s__Pseudomonas_B luteola	97.41	95	conclusive	GCF_002091675.1	97.41
3300029204_13	GCF_000949455.1	s__Ruthenibacterium lactatiformans	99.1	95	conclusive	GCF_000949455.1	99.1
3300029441_10	GCF_000296465.1	s__Barnesiella intestinihominis	98.59	95	conclusive	GCF_000296465.1	98.56
3300014553_5	GCF_020687245.1	s__Faecalibacterium longum	98.07	95	inconclusive	GCF_020687245.1	97.84
3300027777_15	-	-	-	-	-
3300029580_19	GCF_009695995.1	s__Acetatifactor intestinalis	96.9	95	conclusive	GCF_009695995.1	96.7
3300009767_15	GCA_002304925.1	s__UBA1413 sp002304925	99.61	95	conclusive	GCA_002304925.1	99.62
3300029892_14	GCF_009936135.1	s__Chazhemtobacterium aquaticus	95.9	95	conclusive	GCF_009936135.1	95.74
3300012016_11	GCA_902771445.1	s__Prevotella sp902771445	99.2	95	conclusive	GCA_902771445.1	99.16
3300027810_30	GCA_028825405.1	s__ASP10-02a sp028825405	97.37	95	inconclusive	GCA_028825405.1	97.11
3300023041_2	GCA_017631885.1	s__UBA1765 sp017631885	96.95	95	conclusive	GCA_017631885.1	96.79
3300020222_78	GCA_016868755.1	s__TMED14 sp016868755	99.76	95	inconclusive	GCA_016868755.1	99.76
3300025161_17	-	-	-	-	-
3300027699_16	GCA_002699725.1	s__S20-B6 sp002699725	98.73	95	conclusive	GCA_002699725.1	98.73
3300008472_8	GCF_000220255.1	s__Prevotella pallens	98.17	95	conclusive	GCF_000220255.1	98.15
3300025713_90	GCA_002306335.1	s__UBA1361 sp002306335	99.26	95	conclusive	GCA_002306335.1	99.22
3300013138_129	-	-	-	-	-
3300015048_1	GCA_002841785.1	s__Thiovibrio sp002841785	99.4	95	conclusive	GCA_002841785.1	99.3
3300029373_25	GCF_003287495.1	s__Faecalibacterium prausnitzii_I	98.26	95	conclusive	GCF_003287495.1	98.2
3300027858_28	-	-	-	-	-
3300029610_12	GCA_000437595.1	s__UBA11524 sp000437595	97.62	95	conclusive	GCA_000437595.1	97.62
3300005985_13	-	-	-	-	-
3300013128_16	-	-	-	-	-
3300029604_7	GCF_000296465.1	s__Barnesiella intestinihominis	99.78	95	conclusive	GCF_000296465.1	99.78
3300014757_9	GCF_000160055.1	s__Dialister invisus	97.59	95	conclusive	GCF_000160055.1	97.41
3300012037_9	GCF_900100865.1	s__Aquiluna sp900100865	87.3	95	below_threshold
3300025471_17	GCA_003522805.1	s__Fervidobacterium sp003522805	99.02	95	conclusive	GCA_003522805.1	98.98
2061766007_65	GCA_002309695.1	s__UBA1203 sp002309695	99.92	95	conclusive	GCA_002309695.1	99.92
3300020443_12	GCA_002379985.1	s__DFVG01 sp002379985	99.93	95	conclusive	GCA_002379985.1	99.95
3300012889_16	GCA_002331575.1	s__Olsenella_D sp002331575	84.34	95	below_threshold
3300011706_6	GCF_015680405.1	s__Pseudomonas_E pudica	99.16	95	conclusive	GCF_015680405.1	99.16
3300028625_1	-	-	-	-	-
3300018046_11	GCA_003139855.1	s__Bog-38 sp003139855	97.54	95	inconclusive	GCA_003139855.1	97.22
3300025684_14	-	-	-	-	-
3300025667_23	GCA_001901525.1	s__OPU3-GD-OMZ sp001901525	98.91	95	conclusive	GCA_001901525.1	98.91
3300020398_3	GCF_014855515.1	s__Euzebyella marina	97.11	95	conclusive	GCF_014855515.1	97.11
3300029416_21	GCF_003315195.1	s__Sutterella wadsworthensis	99.9	95	conclusive	GCF_003315195.1	99.88
3300025729_46	GCA_943846715.1	s__TMED14 sp002378565	98.61	95	conclusive	GCA_943846715.1	98.55
3300008486_7	GCF_000378085.1	s__Prevotella loescheii	96.6	95	conclusive	GCF_000378085.1	96.51
3300029295_13	GCA_025757685.1	s__CAG-217 sp000436335	97.8	95	conclusive	GCA_025757685.1	97.75
3300025762_16	GCA_002069125.1	s__MVZN01 sp002069125	99.75	95	conclusive	GCA_002069125.1	99.69
3300007722_50	-	-	-	-	-
3300025684_6	GCF_947496195.1	s__Polaribacter sp947496195	98.08	95	conclusive	GCF_947496195.1	97.96
3300029320_14	GCF_900086725.1	s__Bariatricus massiliensis	99.99	95	conclusive	GCF_900086725.1	99.99
3300027807_12	-	-	-	-	-
3300013414_17	GCA_029052375.1	s__Duncaniella sp029052375	90.36	95	below_threshold
3300025847_68	-	-	-	-	-
3300028968_6	GCA_001916965.1	s__COE1 sp001916965	98.62	95	conclusive	GCA_001916965.1	98.44
3300024415_9	GCA_002685435.1	s__UBA10364 sp002685435	97	95	conclusive	GCA_002685435.1	96.87
3300014108_5	GCA_018376995.1	s__Veillonella sp018376995	96.44	95.73	inconclusive	GCA_018376995.1	96.43
3300027386_13	GCA_002238965.1	s__Bin107 sp002238965	100	95	conclusive	GCA_002238965.1	100
3300025613_32	GCA_029553375.1	s__JAKPCH01 sp029553375	99.74	95	conclusive	GCA_029553375.1	99.74
3300008420_6	GCF_937936315.1	s__Capnocytophaga sp937936315	97.28	95	conclusive	GCF_937936315.1	97.41
3300029885_13	GCA_000437595.1	s__UBA11524 sp000437595	97.4	95	conclusive	GCA_000437595.1	97.4
3300029575_13	GCF_000020225.1	s__Akkermansia muciniphila	98.86	95	conclusive	GCF_000020225.1	98.86
3300025700_9	GCA_018661465.1	s__UBA9145 sp018661465	99.97	95	conclusive	GCA_018661465.1	99.97
3300029048_9	GCF_027667425.1	s__Fusicatenibacter saccharivorans	98.08	95	conclusive	GCF_027667425.1	97.91
3300015370_40	GCA_018826075.1	s__JAHKAJ01 sp018826075	99.2	95	conclusive	GCA_018826075.1	99.2
3300011602_3	GCF_006757745.1	s__Acinetobacter radioresistens	98.74	95	conclusive	GCF_006757745.1	98.66
3300011754_4	GCA_023448955.1	s__Epilithonimonas sp023448955	96.45	95	conclusive	GCA_023448955.1	96.37
3300021388_4	GCA_019239895.1	s__JAFAZH01 sp019239895	99.99	95	conclusive	GCA_019239895.1	99.98
3300025651_4	GCF_019308355.1	s__Empedobacter falsenii_B	97.95	95.26	inconclusive	GCF_019308355.1	97.81
3300028568_87	GCA_012728235.1	s__JAAYFL01 sp012728235	99.17	95	conclusive	GCA_012728235.1	99.17
3300012865_17	GCA_024707205.1	s__Demequina sp024707205	82.08	95	below_threshold
3300029783_13	GCF_000225345.1	s__Roseburia hominis	98.54	95	inconclusive	GCF_000225345.1	98.5
3300029374_24	GCA_001915925.1	s__Merdicola sp001915925	98.17	95	conclusive	GCA_001915925.1	98.17
3300012083_6	-	-	-	-	-
3300025594_19	GCA_002469525.1	s__UBA4592 sp002469525	99.77	95	conclusive	GCA_002469525.1	99.77
3300023022_3	GCA_937901225.1	s__RF16 sp937901225	94.95	95	below_threshold
3300027526_4	GCA_030774295.1	s__TA-21 sp030774295	94.53	95	below_threshold
3300028048_61	GCA_902774295.1	s__Limimorpha sp902774295	97.32	95	conclusive	GCA_902774295.1	97.44
3300011511_5	GCF_022750635.1	s__Brevundimonas pishanensis	98.97	95	conclusive	GCF_022750635.1	98.97
3300008278_22	GCF_900155605.1	s__Pauljensenia marseillensis	95.64	95	conclusive	GCF_900155605.1	95.5
3300025693_12	GCF_002197985.1	s__Halopseudomonas aestusnigri	96.84	95	conclusive	GCF_002197985.1	96.85
3300000172_10	GCA_018645085.1	s__Arctic96AD-7 sp018645085	99.19	95	conclusive	GCA_018645085.1	99.03
3300011888_4	GCF_024621935.1	s__Stenotrophomonas muris	99.92	95	conclusive	GCF_024621935.1	99.92
3300027828_25	GCF_000428045.1	s__Sedimenticola selenatireducens	90.53	95	below_threshold
3300025471_35	GCA_002385475.1	s__UBA3950 sp002385475	84.6	95	below_threshold
3300027649_41	GCA_002737445.1	s__Nitrosarchaeum sp002737445	98.74	95	conclusive	GCA_002737445.1	98.74
3300029377_23	GCA_000434475.1	s__Dialister sp000434475	96.92	95.52	inconclusive	GCA_000434475.1	96.92
3300029328_6	GCF_000012845.1	s__Parabacteroides distasonis	98.9	95	conclusive	GCF_000012845.1	98.86
3300012887_3	-	-	-	-	-
3300027801_36	GCA_014381985.1	s__HTCC2207 sp014381985	98.91	95	conclusive	GCA_014381985.1	98.76
3300014782_9	GCA_004000625.1	s__Gemmiger qucibialis	98.55	95	conclusive	GCA_004000625.1	98.59
3300028622_14	GCF_000204415.1	s__Methanothrix soehngenii	98.95	95	conclusive	GCF_000204415.1	98.77
3300018878_132	GCA_015059945.1	s__Tidjanibacter sp015059945	99.99	95	conclusive	GCA_015059945.1	99.99
3300026962_3	GCF_000337455.1	s__Halosimplex carlsbadense	89.9	95	below_threshold
3300012940_69	-	-	-	-	-
3300007638_41	GCA_007845205.1	s__SDRK01 sp007845205	96.63	95	conclusive	GCA_007845205.1	96.78
3300029579_18	GCA_020735665.1	s__Coprococcus sp000154245	98.8	95	conclusive	GCA_020735665.1	98.8
3300020183_40	GCA_016868305.1	s__UBA2463 sp016868305	99.87	95	conclusive	GCA_016868305.1	99.86
3300014208_116	-	-	-	-	-
3300029928_20	GCA_002297415.1	s__UBA737 sp002297415	99.88	95	conclusive	GCA_002297415.1	99.89
3300025345_2	-	-	-	-	-
3300029420_20	GCF_025145845.1	s__Alistipes shahii	99.11	95	conclusive	GCF_025145845.1	99
3300024324_7	GCF_000308295.2	s__Afipia birgiae	99.8	95	conclusive	GCF_000308295.2	99.73
3300025748_22	GCA_002304925.1	s__UBA1413 sp002304925	99.68	95	conclusive	GCA_002304925.1	99.68
3300011821_3	GCF_002419815.1	s__Brevundimonas sp002419815	97.31	95	conclusive	GCF_002419815.1	97.31
3300011013_8	-	-	-	-	-
3300008520_17	GCF_003477605.1	s__Eubacterium_F sp003491505	97.7	95	conclusive	GCF_003477605.1	97.73
3300012609_1	GCA_002386525.1	s__Sphingobacterium sp002386525	99.99	95	conclusive	GCA_002386525.1	100
3300011707_2	GCF_007970465.1	s__Corynebacterium nuruki	98.92	95	conclusive	GCF_007970465.1	98.87
3300010268_43	GCA_012523535.1	s__JAAYMU01 sp012523535	99.48	95	conclusive	GCA_012523535.1	99.48
3300012829_2	GCF_000745855.1	s__Xenophilus azovorans	84.81	95	below_threshold
3300025934_16	GCF_900113035.1	s__Paracidovorax wautersii	95.63	95	conclusive	GCF_900113035.1	95.48
3300026321_18	GCA_030743005.1	s__MedAcidi-G3 sp030743005	99.4	95	conclusive	GCA_030743005.1	99.37
3300014573_10	GCF_002834235.1	s__Ruminococcus_E bromii_B	97.88	95.23	inconclusive	GCF_002834235.1	97.76
3300013129_85	-	-	-	-	-
3300020426_27	GCA_002695035.1	s__UBA2137 sp002695035	99.98	95	conclusive	GCA_002695035.1	99.92
3300008479_5	GCF_000154845.1	s__Phocaeicola coprocola	99	95	inconclusive	GCF_000154845.1	98.95
3300025295_20	GCF_001704155.1	s__Stenotrophomonas rhizophila_A	97.93	95	conclusive	GCF_001704155.1	97.79
3300029377_14	GCF_025567495.1	s__Hominimerdicola aceti	98.11	95	inconclusive	GCF_025567495.1	98.04
3300029780_20	GCF_000225345.1	s__Roseburia hominis	98.08	95	conclusive	GCF_000225345.1	97.69
3300005278_13	-	-	-	-	-
3300006065_9	GCA_028275365.1	s__Caldatribacterium sp028275365	97.78	95	conclusive	GCA_028275365.1	97.72
3300006499_24	GCA_900539865.1	s__Enterosoma sp900539865	99.87	95	conclusive	GCA_900539865.1	99.88
3300012833_1	GCF_003610355.1	s__Sphingobacterium detergens	98.53	95	conclusive	GCF_003610355.1	98.4
3300014887_38	GCA_003650865.1	s__QMSN01 sp003650865	100	95	conclusive	GCA_003650865.1	100
3300008734_35	GCF_000564995.1	s__Lancefieldella sp000564995	95.76	95	inconclusive	GCF_000564995.1	95.6
3300028640_26	GCA_029569495.1	s__Methylotenera sp029569495	99.51	95	conclusive	GCA_029569495.1	99.37
3300029551_20	GCF_900113455.1	s__Ligilactobacillus ruminis	96.5	95	conclusive	GCF_900113455.1	96.53
3300029434_24	GCF_003269275.1	s__Phascolarctobacterium faecium	99.03	95	conclusive	GCF_003269275.1	99.02
3300008480_17	GCF_915070105.1	s__Porphyromonas sp915070105	96.67	95	conclusive	GCF_915070105.1	96.71
3300025272_10	GCF_000725385.1	s__Dyella japonica_C	87.42	95	below_threshold
3300025409_1	GCA_002478145.1	s__UBA7540 sp002478145	94.74	95	below_threshold
3300002504_12	GCA_009778425.1	s__WRNU01 sp009778425	100	95	conclusive	GCA_009778425.1	100
3300009393_20	GCF_031191185.1	s__Prevotella nigrescens	98.54	95	conclusive	GCF_031191185.1	98.42
3300027901_55	-	-	-	-	-
3300000968_4	-	-	-	-	-
3300020321_4	GCA_002731295.1	s__REDSEA-S09-B13 sp002731295	98.96	95	conclusive	GCA_002731295.1	98.97
3300026198_23	GCA_012728895.1	s__UBA288 sp012728895	99.93	95	conclusive	GCA_012728895.1	99.94
3300014131_2	GCF_018366045.1	s__Veillonella parvula_A	95.83	95.76	inconclusive	GCA_915066865.1	95.74
3300012178_11	GCF_000013905.1	s__Psychrobacter cryohalolentis	96.61	95	conclusive	GCF_000013905.1	96.64
3300025871_28	GCA_029569495.1	s__Methylotenera sp029569495	99.32	95	conclusive	GCA_029569495.1	99.3
3300008744_26	GCA_900543675.1	s__Scybalousia sp900543675	97.46	95	conclusive	GCA_900543675.1	97.34
3300009704_9	GCA_937872225.1	s__RBG-16-49-21 sp937872225	99.84	95	conclusive	GCA_937872225.1	99.84
3300025882_45	-	-	-	-	-
3300019756_3	GCA_017852835.1	s__HIMB11 sp003486095	99.36	95	conclusive	GCA_017852835.1	99.32
3300017526_21	GCA_029569255.1	s__RBG-16-66-30 sp029569255	88.46	95	below_threshold
3300022822_3	GCA_000496475.1	s__RS62 sp000496475	98.65	95	conclusive	GCA_000496475.1	98.65
3300021255_97	GCA_001560915.1	s__Methanomethylophilus sp001560915	97.94	95	conclusive	GCA_001560915.1	97.83
3300025793_7	-	-	-	-	-
3300007068_5	-	-	-	-	-
3300020423_24	GCA_002328165.1	s__UBA2156 sp002328165	99.96	95	conclusive	GCA_002328165.1	99.96
3300022753_67	GCA_015066105.1	s__UBA6857 sp015066105	99.92	95	conclusive	GCA_015066105.1	99.92
3300027876_13	GCF_003030305.1	s__Cutibacterium acnes	98.89	95	conclusive	GCF_003030305.1	98.83
3300029479_14	GCF_002834235.1	s__Ruminococcus_E bromii_B	97.45	95.23	conclusive	GCF_002834235.1	97.6
3300000227_30	GCA_020723125.1	s__Acidithiobacillus ferrivorans_A	99.9	95	conclusive	GCA_020723125.1	99.82
3300025669_26	GCA_017857245.1	s__Pontimonas sp017857245	96.55	95	conclusive	GCA_017857245.1	96.18
3300025609_19	GCA_029776205.1	s__JAKOSX01 sp029776205	99.9	95	conclusive	GCA_029776205.1	99.91
3300020054_41	GCA_015693905.1	s__M30B80 sp015693905	97.5	95	conclusive	GCA_015693905.1	97.44
3300024263_7	GCF_913056305.1	s__Ralstonia sp913056305	99.91	95	conclusive	GCF_913056305.1	99.9
3300012816_11	GCF_030146175.1	s__Flavobacterium sp030146175	94.25	95	below_threshold
3300000470_5	-	-	-	-	-
3300013006_78	GCF_003011125.1	s__Synechococcus_D lacustris	97.87	95	inconclusive	GCF_003011125.1	97.94
3300026848_11	GCA_030148085.1	s__Methylophaga sp030148085	85.83	95	below_threshold
3300007296_11	GCF_000190535.1	s__Odoribacter splanchnicus	99.43	95	conclusive	GCF_000190535.1	99.42
3300025855_15	GCA_017991835.1	s__JAGOPY01 sp017991835	97.27	95	conclusive	GCA_017991835.1	97.29
3300028644_33	GCA_001618605.1	s__Fermentibacter daniensis	99.46	95	conclusive	GCA_001618605.1	99.29
3300029587_38	GCF_000160055.1	s__Dialister invisus	97.07	95	conclusive	GCF_000160055.1	97.22
3300027963_16	GCA_027491355.1	s__CAISCU01 sp027491355	82.91	95	below_threshold
3300017431_24	-	-	-	-	-
3300010280_42	GCA_004558115.1	s__Dysosmobacter sp004558115	94.91	95	below_threshold
3300013138_136	GCA_028679855.1	s__Methanoperedens sp028679855	95.08	95	conclusive
3300022602_36	GCA_903840355.1	s__UBA953 sp903840355	97.01	95	conclusive	GCA_903840355.1	97.01
3300006321_6	GCF_000379965.1	s__Prevotella nanceiensis	97.23	95	conclusive	GCF_000379965.1	97.11
3300022853_10	GCA_002384685.1	s__BACL14 sp002384685	99	95	conclusive	GCA_002384685.1	99
3300008756_7	GCF_900095705.1	s__Fusobacterium massiliense	98.73	95	conclusive	GCF_900095705.1	98.49
3300000232_8	GCA_020722045.1	s__IGN3 sp020722045	96.07	95	conclusive	GCA_020722045.1	95.86
3300011473_2	GCF_008082005.1	s__Enterobacter hormaechei_B	96.64	95	inconclusive	GCF_008082005.1	96.64
3300007980_10	GCF_018366045.1	s__Veillonella parvula_A	96.83	95.76	inconclusive	GCF_018366045.1	96.68
3300011702_1	GCF_003030305.1	s__Cutibacterium acnes	97.46	95	conclusive	GCF_003030305.1	97.27
3300027972_5	GCA_018261815.1	s__Rubrivivax_A sp018261815	88.7	95	below_threshold
3300008739_23	GCF_023472875.1	s__Neisseria perflava	97.63	95.71	inconclusive	GCF_023472875.1	97.71
3300021255_76	GCA_900321955.1	s__UBA636 sp900321955	98.37	95	conclusive	GCA_900321955.1	98.29
3300008676_15	GCF_003324185.1	s__Faecalibacterium prausnitzii	97.2	95	inconclusive	GCF_003324185.1	97.08
3300026519_23	GCA_026989035.1	s__WGBN01 sp026989035	100	95	conclusive	GCA_026989035.1	100
3300020354_13	GCA_022449565.1	s__JAKUSA01 sp022449565	96.96	95	conclusive	GCA_022449565.1	96.81
3300012921_7	GCA_937879965.1	s__QKMZ01 sp012965515	98.92	95	conclusive	GCA_937879965.1	98.9
3300025656_11	GCA_018673925.1	s__JABMPR01 sp018673925	100	95	conclusive	GCA_018673925.1	100
3300009503_105	-	-	-	-	-
3300010286_17	GCA_001513155.1	s__DTU018 sp001513155	99.75	95	conclusive	GCA_001513155.1	99.75
3300013194_1	GCF_003030305.1	s__Cutibacterium acnes	99.82	95	conclusive	GCF_003030305.1	99.81
3300021092_24	GCA_016868315.1	s__RFOM01 sp016868315	99.96	95	conclusive	GCA_016868315.1	99.96
3300027498_8	-	-	-	-	-
3300025387_2	-	-	-	-	-
3300009503_80	-	-	-	-	-
3300027114_6	GCA_009646425.1	s__UBA2463 sp009646425	89.07	95	below_threshold
3300020429_11	GCA_002480645.1	s__UBA7797 sp002480645	100	95	conclusive	GCA_002480645.1	100
3300013414_25	GCA_910584955.1	s__Paraprevotella sp910584955	99.88	95	conclusive	GCA_910584955.1	99.88
3300010274_27	GCA_023622385.1	s__Caldicoprobacter sp023622385	85.35	95	below_threshold
3300029821_18	GCA_002840275.1	s__W-Firmicutes-14 sp002840275	99.96	95	conclusive	GCA_002840275.1	99.96
3300006564_29	GCF_003048615.2	s__Campylobacter_A concisus_C	95.67	95.05	conclusive	GCF_003048615.2	95.68
3300027835_38	-	-	-	-	-
3300017444_71	-	-	-	-	-
3300027834_57	GCF_016757735.1	s__Aequorivita iocasae	97.61	95	conclusive	GCF_016757735.1	97.16
3300001598_46	GCA_002315935.1	s__CAG-177 sp002315935	99.97	95	conclusive	GCA_002315935.1	99.97
3300014631_1	GCF_902859585.1	s__Achromobacter animicus	98.07	95	conclusive	GCF_902859585.1	98
3300018088_17	GCA_031292255.1	s__Oryzomonas sp031292255	87.02	95	below_threshold
3300027686_4	GCF_000241465.1	s__Sphingomonas echinoides	97.9	95	conclusive	GCF_000241465.1	97.83
3300029571_14	GCF_003477605.1	s__Eubacterium_F sp003491505	98.89	95	conclusive	GCF_003477605.1	98.94
3300029843_19	GCF_007164725.1	s__Dialister hominis	99.11	95	inconclusive	GCF_007164725.1	99.34
3300014940_9	GCF_001405375.1	s__Collinsella aerofaciens_F	95.31	95	inconclusive	GCF_018785245.1	95.17
3300025600_13	-	-	-	-	-
3300027284_31	GCA_000961745.1	s__BRH-c57 sp000961745	99.98	95	conclusive	GCA_000961745.1	99.98
3300012462_1	GCF_003030305.1	s__Cutibacterium acnes	99.98	95	conclusive	GCF_003030305.1	99.99
3300008406_25	GCA_916049935.1	s__Granulicatella sp916049935	96.35	95.44	inconclusive	GCA_916049935.1	96.11
3300017470_24	GCA_011049045.1	s__JACGMN01 sp011049045	100	95	conclusive	GCA_011049045.1	100
3300029857_23	GCA_003531585.1	s__CAG-115 sp003531585	98.55	95	conclusive	GCA_003531585.1	98.42
3300029731_22	GCF_025145845.1	s__Alistipes shahii	99.09	95	conclusive	GCF_025145845.1	99.05
3300029513_24	GCF_018408575.1	s__Vescimonas coprocola	97.9	95	conclusive	GCF_018408575.1	97.88
3300025441_12	-	-	-	-	-
3300025888_25	-	-	-	-	-
3300024062_8	GCA_002899795.1	s__BM002 sp002899795	96.1	95	inconclusive	GCA_002899795.1	95.95
3300025667_19	GCA_018673475.1	s__UBA3125 sp018673475	99.96	95	conclusive	GCA_018673475.1	99.96
3300000367_21	-	-	-	-	-
3300027588_8	GCF_002224225.1	s__Polynucleobacter cosmopolitanus	98.48	95	conclusive	GCF_002224225.1	98.21
3300029056_15	GCA_003514385.1	s__CAG-177 sp003514385	97.33	95	conclusive	GCA_003514385.1	97.34
3300020171_5	GCA_013792135.1	s__UBA2270 sp002347745	99.99	95	conclusive	GCA_013792135.1	99.99
3300007517_57	-	-	-	-	-
3300005287_22	-	-	-	-	-
3300010286_26	-	-	-	-	-
3300010287_33	GCA_012521555.1	s__Sporobacter sp012521555	99.53	95	conclusive	GCA_012521555.1	99.53
3300025536_9	GCA_018334165.1	s__Novosphingobium sp018334165	99.99	95	conclusive	GCA_018334165.1	99.99
3300029771_23	GCF_003477605.1	s__Eubacterium_F sp003491505	97.76	95	conclusive	GCF_003477605.1	97.69
3300025297_10	GCF_013376045.1	s__Variovorax sp013376045	97.58	95	conclusive	GCF_013376045.1	97.56
3300000944_10	GCA_023301025.1	s__JALZUR01 sp023301025	86.28	95	below_threshold
3300029361_28	GCA_004000625.1	s__Gemmiger qucibialis	98.65	95	conclusive	GCA_004000625.1	98.7
3300027295_15	GCF_006364715.1	s__Methylopumilus planktonicus_A	99	95	inconclusive	GCF_006364715.1	98.95
3300029500_7	GCF_001025135.1	s__Bifidobacterium bifidum	98.95	95	conclusive	GCF_001025135.1	98.95
3300025586_9	-	-	-	-	-
3300027649_6	GCA_003670915.1	s__BAIKAL-G1-2R sp003670915	96.95	95	conclusive	GCA_003670915.1	96.82
3300025880_50	GCA_000173115.1	s__MAG-120531 sp000173115	98.77	95	conclusive	GCA_000173115.1	98.99
3300010049_61	GCA_009779195.1	s__Cellulomonas sp009779195	86.94	95	below_threshold
3300008664_35	GCF_000239695.1	s__Actinomyces graevenitzii	96.03	95	inconclusive	GCF_000239695.1	96.03
3300020592_7	GCA_937898685.1	s__CAILUG01 sp937898685	98.83	95	conclusive	GCA_937898685.1	98.83
3300012886_23	GCA_023460035.1	s__Pygmaiobacter sp023460035	89.89	95	below_threshold
3300012815_4	GCA_023390875.1	s__Cellulomonas sp023390875	89.85	95	below_threshold
3300025517_15	GCF_001050115.1	s__Bacillus_O smithii	98.89	95	conclusive	GCF_001050115.1	98.66
3300008635_13	GCA_000952795.1	s__Neisseria sp000952795	99.66	95.03	conclusive	GCA_000952795.1	99.67
3300025767_70	GCA_018666135.1	s__UBA5951 sp018666135	99.63	95	conclusive	GCA_018666135.1	99.62
3300007722_20	-	-	-	-	-
3300011926_8	GCF_900635495.1	s__Atlantibacter hermannii	99.33	95	conclusive	GCF_900635495.1	99.25
3300007646_31	GCF_007475365.1	s__Streptococcus mitis_AX	97.04	95	conclusive	GCF_007475365.1	96.89
3300020109_96	GCA_003476885.1	s__Limnocylindrus sp003476885	88.88	95	below_threshold
3300025044_14	GCA_018067055.1	s__Parasphingorhabdus sp018067055	86.61	95	below_threshold
3300027911_21	-	-	-	-	-
3300028276_11	-	-	-	-	-
3300010274_9	GCF_000015865.1	s__Hungateiclostridium thermocellum	99.83	95	conclusive	GCF_000015865.1	99.83
3300027790_46	GCA_012974475.1	s__JAAXQD01 sp012974475	98.62	95	conclusive	GCA_012974475.1	98.09
3300027742_23	GCA_002367375.1	s__Alteraurantiacibacter sp002367375	99.85	95	conclusive	GCA_002367375.1	99.84
3300029482_4	GCF_000012845.1	s__Parabacteroides distasonis	97.74	95	conclusive	GCF_000012845.1	97.57
3300028568_60	GCA_012839925.1	s__DUMJ01 sp012839925	99.25	95	conclusive	GCA_012839925.1	99.18
3300007924_24	GCF_000175615.1	s__Rothia mucilaginosa	96.29	95	conclusive	GCF_000175615.1	96.27
3300029353_15	GCF_005845035.1	s__Collinsella aerofaciens_I	95	95	conclusive
3300011904_12	-	-	-	-	-
3300029738_9	GCA_000433355.1	s__Cryptobacteroides sp000433355	98.03	95	conclusive	GCA_000433355.1	98.01
3300011504_1	GCF_900102105.1	s__Agrobacterium pusense	98.53	95	conclusive	GCF_900102105.1	98.41
3300021362_9	GCA_019246625.1	s__JAFAQB01 sp019246625	99.91	95	conclusive	GCA_019246625.1	99.9
3300014622_2	GCF_001424265.1	s__Paracidovorax sp001424265	99.03	95	conclusive	GCF_001424265.1	99.03
3300027580_19	GCA_913055795.1	s__SLJS01 sp913055795	99.83	95	conclusive	GCA_913055795.1	99.83
3300003140_4	GCF_000196555.1	s__Bifidobacterium longum	98.78	95	inconclusive	GCF_000196555.1	98.61
3300008360_27	GCA_003514385.1	s__CAG-177 sp003514385	96.47	95	conclusive	GCA_003514385.1	96.2
3300014534_8	GCF_020687245.1	s__Faecalibacterium longum	97.39	95	inconclusive	GCF_020687245.1	97.12
3300026292_12	GCA_002722565.1	s__MedAcidi-G3 sp002722565	95.99	95	conclusive	GCA_002722565.1	95.87
3300029931_3	GCA_002293855.1	s__UBA917 sp002293855	99.66	95	conclusive	GCA_002293855.1	99.68
3300007641_10	GCF_000296465.1	s__Barnesiella intestinihominis	98.53	95	conclusive	GCF_000296465.1	98.53
3300029563_14	GCA_003487665.1	s__Vescimonas sp003487665	97.56	95	conclusive	GCA_003487665.1	97.71
3300029731_11	GCF_003024685.1	s__Faecalibacillus intestinalis	96.54	95	conclusive	GCF_003024685.1	96.5
3300012275_3	GCA_901472455.1	s__Leclercia adecarboxylata	98.5	95	conclusive	GCA_901472455.1	98.37
3300021387_51	GCA_002396085.1	s__Sodaliphilus sp002396085	98.76	95	conclusive	GCA_002396085.1	98.71
3300000213_5	GCA_018645085.1	s__Arctic96AD-7 sp018645085	99.06	95	conclusive	GCA_018645085.1	98.95
3300025613_13	GCA_018056955.1	s__Tenuifilum sp018056955	98.9	95	conclusive	GCA_018056955.1	98.9
3300020400_7	GCA_937942165.1	s__GCA-2693325 sp937942165	85.24	95	below_threshold
3300007714_17	GCF_000020605.1	s__Agathobacter rectalis	97.79	95	inconclusive	GCF_000020605.1	97.76
3300025536_11	GCA_002786385.1	s__Flavobacterium sp002786385	90.07	95	below_threshold
3300029942_15	GCA_017994055.1	s__Methanothrix sp017994055	98.98	95	conclusive	GCA_017994055.1	98.94
3300020295_9	GCA_002420425.1	s__UBA5680 sp002420425	99.95	95	conclusive	GCA_002420425.1	99.94
3300006312_13	GCF_000425045.1	s__Acidaminococcus intestini	99.92	95	conclusive	GCF_000425045.1	99.91
3300027281_4	GCA_001438605.1	s__HTCC2207 sp001438605	99.01	95	conclusive	GCA_001438605.1	98.97
3300025605_52	GCA_900129645.1	s__Acetomicrobium flavidum	98.93	95	conclusive	GCA_900129645.1	98.85
3300028631_26	-	-	-	-	-
3300025592_25	GCA_018698075.1	s__UBA868 sp018698075	99.75	95	inconclusive	GCA_018698075.1	99.75
3300029872_30	GCA_902492185.1	s__Collinsella sp902492185	95.68	95	inconclusive	GCA_959021215.1	95.41
3300027679_7	GCA_002293185.1	s__UBA952 sp002293185	99.1	95	conclusive	GCA_002293185.1	99.1
3300029797_14	-	-	-	-	-
3300008160_11	GCF_020729765.1	s__Streptococcus sanguinis_Q	94.97	95	below_threshold
3300007222_15	GCF_025147325.1	s__Bacteroides stercoris	97.98	95	inconclusive	GCF_025147325.1	97.84
3300010273_18	GCA_012842645.1	s__DTU059 sp012842645	99.51	95	conclusive	GCA_012842645.1	99.37
3300029218_11	GCF_025150745.1	s__Eubacterium_G ventriosum	98.19	95	inconclusive	GCF_025150745.1	98.07
3300021399_20	GCA_002373165.1	s__UBA3855 sp002373165	99.85	95	conclusive	GCA_002373165.1	99.86
3300025024_2	GCF_014884385.1	s__Pseudophaeobacter_A sp014884385	98.03	95	conclusive	GCF_014884385.1	97.56
3300007300_32	GCF_000175615.1	s__Rothia mucilaginosa	95.86	95	inconclusive	GCF_000175615.1	95.86
3300028568_25	GCA_002070275.1	s__JAAYJV01 sp002070275	99.68	95	conclusive	GCA_002070275.1	99.66
3300021255_34	GCA_017469845.1	s__Cryptobacteroides sp017469845	96.61	95	conclusive	GCA_017469845.1	96.6
3300029874_31	GCF_002706375.1	s__Lactobacillus amylovorus	97.35	95	conclusive	GCF_002706375.1	97.48
3300029326_15	GCF_000154465.1	s__Alistipes putredinis	99.68	95	conclusive	GCF_000154465.1	99.72
3300025622_47	GCA_018651745.1	s__JAAZYX01 sp018651745	99.92	95	conclusive	GCA_018651745.1	99.93
3300008275_9	GCF_023472875.1	s__Neisseria perflava	98.25	95.71	inconclusive	GCF_023472875.1	98.27
3300005838_15	GCA_018660685.1	s__SHAN690 sp009937235	99.96	95	conclusive	GCA_018660685.1	99.96
3300029793_28	GCF_959020145.1	s__Bifidobacterium sp959020145	98.03	95	inconclusive	GCF_000010425.1	97.44
3300011876_10	GCF_013417555.1	s__Acinetobacter sp013417555	96.96	95	inconclusive	GCF_013417555.1	96.96
3300026971_1	GCF_913055835.1	s__Marinobacter sp913055835	99.96	95	conclusive	GCF_913055835.1	99.94
3300027642_19	GCF_002288105.1	s__Planktophila versatilis	89.82	95	below_threshold
3300029517_13	GCF_000020605.1	s__Agathobacter rectalis	97.59	95	conclusive	GCF_000020605.1	97.47
3300027720_3	GCA_945882935.1	s__Tous-C4FEB sp945882935	96.21	95	inconclusive	GCA_945882935.1	96.08
3300020190_77	GCA_016866575.1	s__VGMA01 sp016866575	100	95	conclusive	GCA_016866575.1	100
3300024341_9	GCA_016867815.1	s__UBA2258 sp016867815	84.42	95	below_threshold
3300027819_74	-	-	-	-	-
3300027955_7	-	-	-	-	-
3300005056_8	GCA_002401685.1	s__Kordiimonas sp002401685	99.99	95	conclusive	GCA_002401685.1	99.99
3300026195_14	GCA_012719195.1	s__Ch71 sp012719195	99.32	95	conclusive	GCA_012719195.1	99.28
3300011760_2	GCF_026314945.1	s__Chryseobacterium sp026314945	97.5	95	conclusive	GCF_026314945.1	97.28
3300007640_6	GCF_030128875.1	s__Stenotrophomonas bentonitica_A	99.92	95	conclusive	GCF_030128875.1	99.92
3300025364_6	-	-	-	-	-
3300021468_22	GCA_003648815.1	s__B47-G16 sp003648815	98.29	95	conclusive	GCA_003648815.1	98.2
3300014291_7	GCF_000564995.1	s__Lancefieldella sp000564995	95.6	95	inconclusive	GCF_000564995.1	95.46
3300025188_15	GCA_012963775.1	s__Pelagibacter sp012963775	99.34	95	conclusive	GCA_012963775.1	99.37
3300006853_14	-	-	-	-	-
3300013264_2	GCF_000369045.1	s__Acinetobacter pittii	96.7	95	inconclusive	GCF_000369045.1	96.49
3300010265_19	GCF_900142095.1	s__Thermoclostridium_A caenicola	99.4	95	conclusive	GCF_900142095.1	99.33
3300006226_80	GCA_009777155.1	s__Ruminiclostridium_E sp009777155	100	95	conclusive	GCA_009777155.1	100
3300026280_18	GCA_026418015.1	s__SKYB61 sp026418015	98.79	95	conclusive	GCA_026418015.1	98.79
3300007997_14	GCF_018366045.1	s__Veillonella parvula_A	96.65	95.76	inconclusive	GCF_018366045.1	96.38
3300008268_16	GCF_025567215.1	s__Huintestinicola butyrica	98.73	95	conclusive	GCF_025567215.1	98.72
3300025401_1	-	-	-	-	-
3300027688_42	GCA_002470125.1	s__Nitrotoga sp002470125	97.38	95	conclusive	GCA_002470125.1	97.44
3300020400_8	GCA_002501205.1	s__Croceimicrobium sp002501205	99.99	95	conclusive	GCA_002501205.1	99.99
3300025648_17	-	-	-	-	-
3300027970_19	GCA_016790475.1	s__CAISIP01 sp016790475	83.69	95	below_threshold
3300025730_28	GCA_002316295.1	s__UBA1062 sp002316295	99.4	95	conclusive	GCA_002316295.1	99.3
3300029196_13	GCF_000154465.1	s__Alistipes putredinis	99.58	95	conclusive	GCF_000154465.1	99.56
3300027345_3	GCF_000024845.1	s__Rhodothermus marinus	95.06	95	conclusive	GCF_000024845.1	95.05
3300024326_6	GCA_945903445.1	s__Achromobacter_A sp016462365	91.25	95	below_threshold
3300008099_9	GCF_000239695.1	s__Actinomyces graevenitzii	96.24	95	inconclusive	GCF_000239695.1	96.07
3300015370_23	GCA_018819105.1	s__JAHJQV01 sp018819105	99.99	95	conclusive	GCA_018819105.1	99.99
3300000839_16	-	-	-	-	-
3300020186_56	GCA_018062165.1	s__C7867-001 sp018062165	86.63	95	below_threshold
3300029692_13	GCA_000437595.1	s__UBA11524 sp000437595	98.21	95	conclusive	GCA_000437595.1	98.2
3300021511_5	-	-	-	-	-
3300014492_18	GCA_003165355.1	s__BOG-1370 sp003165355	99.78	95	conclusive	GCA_003165355.1	99.83
3300013099_28	GCA_003645215.1	s__SMWN01 sp003645215	100	95	conclusive	GCA_003645215.1	100
3300014946_15	GCF_010120595.1	s__Streptococcus thermophilus	98.65	95	conclusive	GCF_010120595.1	98.68
3300005262_11	-	-	-	-	-
3300025940_26	GCA_025935475.1	s__Nitrospira_C sp025935475	97.4	95	conclusive	GCA_025935475.1	97.34
3300018088_18	-	-	-	-	-
3300029195_12	GCF_000020605.1	s__Agathobacter rectalis	98.15	95	inconclusive	GCF_000020605.1	98.16
3300027851_32	-	-	-	-	-
3300029821_39	GCA_002839415.1	s__UBA1547 sp002839415	100	95	conclusive	GCA_002839415.1	100
3300007714_3	GCF_000243215.1	s__Odoribacter laneus	99.48	95	conclusive	GCF_000243215.1	99.46
3300002242_56	GCA_913056255.1	s__WFSH01 sp913056255	99.88	95	conclusive	GCA_913056255.1	99.87
3300009826_111	GCA_009785795.1	s__WQVN01 sp009785795	100	95	conclusive	GCA_009785795.1	100
3300002168_79	GCA_012800155.1	s__JAAZJX01 sp012800155	99.82	95	conclusive	GCA_012800155.1	99.82
3300025689_44	GCA_016699325.1	s__UBA9949 sp016699325	99.99	95	conclusive	GCA_016699325.1	99.99
3300014949_7	GCF_000020225.1	s__Akkermansia muciniphila	98.92	95	conclusive	GCF_000020225.1	98.91
3300007519_48	-	-	-	-	-
3300027386_22	GCA_002238855.1	s__Bin90 sp002238855	99.93	95	conclusive	GCA_002238855.1	99.93
3300025668_6	GCA_002684375.1	s__CPC320 sp002684375	98.53	95	conclusive	GCA_002684375.1	98.57
3300025964_2	-	-	-	-	-
3300003281_9	GCA_002352145.1	s__JJ008 sp002352145	99.7	95	conclusive	GCA_002352145.1	99.74
3300025892_65	GCA_013867245.1	s__Nitrosopumilus sp013867245	96.53	95	inconclusive	GCF_002156965.1	95.68
3300026251_7	-	-	-	-	-
3300020732_5	GCA_947455025.1	s__CAIUPE01 sp947455025	96.41	95	conclusive	GCA_947455025.1	96.18
3300020429_8	GCF_000730385.1	s__Alteromonas australica	98.64	95	conclusive	GCF_000730385.1	98.72
3300025253_4	GCA_019510465.1	s__Scleromatobacter sp019510465	89.72	95	below_threshold
3300027536_25	GCA_019309485.1	s__GCA-002779465 sp019309485	93.73	95	below_threshold
3300029821_21	GCA_002839315.1	s__SZUA-370 sp002839315	99.95	95	conclusive	GCA_002839315.1	99.97
3300028032_42	-	-	-	-	-
3300029890_15	GCA_002841685.1	s__CG03 sp002841685	99.97	95	conclusive	GCA_002841685.1	99.97
3300029210_9	GCF_000478885.1	s__Adlercreutzia equolifaciens	97.47	95	conclusive	GCF_000478885.1	97.21
3300029236_15	GCF_002834235.1	s__Ruminococcus_E bromii_B	98.19	95.23	inconclusive	GCF_002834235.1	98.17
3300025202_6	GCA_001627335.1	s__Nocardioides sp001627335	95.99	95	conclusive	GCA_001627335.1	95.55
3300027323_27	GCA_002011495.1	s__JdFR-56 sp002011495	99.97	95	conclusive	GCA_002011495.1	99.97
3300025528_21	GCF_000430685.1	s__Tuberibacillus calidus	99.06	95	conclusive	GCF_000430685.1	98.79
3300024912_2	-	-	-	-	-
3300013132_134	GCA_016868305.1	s__UBA2463 sp016868305	99.2	95	conclusive	GCA_016868305.1	99.2
3300020464_6	GCA_002714565.1	s__UBA11883 sp002714565	98.87	95	conclusive	GCA_002714565.1	98.87
3300007111_15	GCA_004000625.1	s__Gemmiger qucibialis	98.63	95	conclusive	GCA_004000625.1	98.63
3300018475_165	GCA_015066345.1	s__DTU089 sp015066345	99.99	95	conclusive	GCA_015066345.1	99.99
3300025571_30	GCA_937916565.1	s__ZCTH02-B6 sp937916565	99.83	95	conclusive	GCA_937916565.1	99.81
3300008621_10	GCF_000144405.1	s__Prevotella melaninogenica	96.29	95	inconclusive	GCF_000144405.1	95.99
3300029197_12	GCF_000235885.1	s__Prevotella stercorea	97.37	95	conclusive	GCF_000235885.1	97.07
3300011922_11	GCF_029024925.1	s__Enterococcus faecalis	98.84	95	conclusive	GCF_029024925.1	98.84
3300008077_18	GCF_000153925.1	s__Mediterraneibacter torques	99.69	95	conclusive	GCF_000153925.1	99.67
3300025242_5	GCF_902499115.1	s__Burkholderia diffusa	98.66	95	conclusive	GCF_902499115.1	98.73
3300025613_34	GCA_012838235.1	s__DUPQ01 sp012838235	99.76	95	inconclusive	GCA_012838235.1	99.79
3300003523_51	GCA_900319105.1	s__RF16 sp900319105	96.28	95	conclusive	GCA_900319105.1	96.08
3300027248_3	GCA_000173115.1	s__MAG-120531 sp000173115	99.11	95	conclusive	GCA_000173115.1	99.05
3300014832_10	GCA_002344135.1	s__UBA6659 sp002344135	99.97	95	conclusive	GCA_002344135.1	99.97
3300014797_9	GCF_000154465.1	s__Alistipes putredinis	99.49	95	conclusive	GCF_000154465.1	99.58
3300006745_10	GCF_014647755.1	s__Porphyromonas pasteri	95.58	95	conclusive	GCF_014647755.1	95.59
3300027494_6	GCA_029865985.1	s__SXXZ01 sp029865985	98.26	95	conclusive	GCA_029865985.1	98.12
3300008150_14	GCF_000614205.1	s__Prevotella saccharolytica	97.53	95	conclusive	GCF_000614205.1	97.53
3300029118_15	GCF_000020605.1	s__Agathobacter rectalis	97.21	95	inconclusive	GCF_000020605.1	97.35
3300009702_20	-	-	-	-	-
3300011977_30	GCA_900317915.1	s__UBA629 sp900317915	98.41	95	conclusive	GCA_900317915.1	98.37
3300027976_40	-	-	-	-	-
3300025672_15	GCA_018658305.1	s__Thiopontia sp018658305	99.9	95	conclusive	GCA_018658305.1	99.89
3300029738_20	GCF_000233955.1	s__Paraprevotella clara	97.69	95	conclusive	GCF_000233955.1	97.44
3300029572_11	GCA_000432135.1	s__CAG-170 sp000432135	97.76	95	conclusive	GCA_000432135.1	97.69
3300025093_5	GCF_014195545.1	s__Limimaricola variabilis	97.15	95	conclusive	GCF_014195545.1	96.73
3300018423_57	GCA_023261045.1	s__SW10 sp023261045	97.4	95	conclusive	GCA_023261045.1	97.24
3300029618_9	GCA_000433355.1	s__Cryptobacteroides sp000433355	97.78	95	conclusive	GCA_000433355.1	97.79
3300029820_24	GCF_002232035.1	s__Collinsella sp002232035	95.22	95	inconclusive	GCF_003464565.1	95.11
3300029209_16	GCF_900167555.1	s__Gemmiger formicilis	97.75	95	conclusive	GCF_900167555.1	97.57
3300029494_17	GCA_004000625.1	s__Gemmiger qucibialis	98.59	95	conclusive	GCA_004000625.1	98.59
3300002450_23	GCA_009787585.1	s__Termiticorpusculum sp009787585	100	95	conclusive	GCA_009787585.1	100
3300026007_9	GCA_029857875.1	s__UBA11574 sp029857875	90.72	95	below_threshold
3300012798_7	GCF_006538725.1	s__Cellulomonas gelida	99.26	95	conclusive	GCF_006538725.1	99.26
3300025622_26	GCA_018653085.1	s__LS-NOB sp018653085	99.82	95	conclusive	GCA_018653085.1	99.8
3300027980_42	GCA_030426865.1	s__PGYR01 sp030426865	98.06	95	conclusive	GCA_030426865.1	98
3300029439_19	GCF_000702905.1	s__Mitsuokella jalaludinii	96.96	95	conclusive	GCF_000702905.1	96.96
3300010282_20	GCA_902766415.1	s__Moryella sp902766415	97.41	95	conclusive	GCA_902766415.1	97.34
3300024914_6	GCF_004661485.1	s__Methylotenera oryzisoli	98.33	95	conclusive	GCF_004661485.1	98.3
3300000202_1	GCF_907165215.1	s__Thermobacillus xylanilyticus	86.72	95	below_threshold
3300013753_7	GCF_000312305.1	s__Prevotella conceptionensis	95.77	95	conclusive	GCF_000312305.1	95.75
3300007299_8	GCA_958432865.1	s__Bacteroides stercoris_A	98.62	95	inconclusive	GCF_025147325.1	98.42
3300027980_45	-	-	-	-	-
3300029104_12	GCF_002834235.1	s__Ruminococcus_E bromii_B	97.72	95.23	inconclusive	GCF_002834235.1	97.64
3300009701_15	-	-	-	-	-
3300000140_3	GCA_002082305.1	s__Arctic96AD-7 sp002082305	97.22	95	inconclusive	GCA_002082305.1	96.95
3300029759_23	GCF_020687245.1	s__Faecalibacterium longum	96.87	95	inconclusive	GCF_020687245.1	96.13
3300028034_4	GCF_900215215.1	s__Methanohalophilus euhalobius	98.88	95	conclusive	GCF_900215215.1	98.84
3300007220_22	GCA_019425105.1	s__Pauljensenia sp019425105	97.06	95	conclusive	GCA_019425105.1	96.79
3300022753_190	-	-	-	-	-
3300025373_19	-	-	-	-	-
3300002504_2	-	-	-	-	-
3300014953_17	GCF_900167005.1	s__Butyricicoccus pullicaecorum	95.51	95	conclusive	GCF_900167005.1	95.39
3300025669_23	-	-	-	-	-
3300007316_4	GCF_000613445.1	s__Prevotella shahii	98.19	95	conclusive	GCF_000613445.1	98.22
3300025713_94	GCA_002068415.1	s__UBA2253 sp002068415	99.97	95	conclusive	GCA_002068415.1	99.97
3300025105_42	GCA_003445475.1	s__UBA12532 sp003445475	86.54	95	below_threshold
3300008273_8	GCF_000185845.1	s__Prevotella salivae	97.53	95	conclusive	GCF_000185845.1	97.44
3300017963_73	-	-	-	-	-
3300025431_14	GCA_018651745.1	s__JAAZYX01 sp018651745	99.99	95	conclusive	GCA_018651745.1	99.99
3300008745_8	GCF_003130255.1	s__Aggregatibacter kilianii	97.41	95	conclusive	GCF_003130255.1	97.41
3300025361_14	GCF_900116625.1	s__Idiomarina abyssalis	93.57	95	below_threshold
3300007641_26	GCA_900547385.1	s__Angelakisella sp900547385	97.71	95	conclusive	GCA_900547385.1	97.61
3300005286_47	GCA_937958105.1	s__Cellvibrio sp937958105	99.95	95	conclusive	GCA_937958105.1	99.95
3300025682_89	GCA_002305395.1	s__UBA1384 sp002305395	97.07	95	conclusive	GCA_002305395.1	96.94
3300027656_20	GCA_016463095.1	s__ATZT02 sp016463095	99.05	95	conclusive	GCA_016463095.1	99.05
3300002242_80	-	-	-	-	-
3300022858_3	GCA_030596185.1	s__M50B103 sp030596185	88.63	95	below_threshold
3300027317_6	GCF_007827555.1	s__Aeribacillus composti	99.09	95	conclusive	GCF_007827555.1	98.7
3300029542_9	GCF_009680455.1	s__Lachnospira eligens_A	97.79	95.58	inconclusive	GCF_009680455.1	97.62
3300007919_1	GCF_003252755.1	s__Haemophilus_D parainfluenzae_N	97.38	95	conclusive	GCF_003252755.1	97.39
3300014565_11	GCA_025150425.1	s__Ruminiclostridium_E siraeum	96.56	95	conclusive	GCA_025150425.1	96.6
3300029711_33	GCA_018713965.1	s__Aphodomorpha intestinavium	98.96	95	conclusive	GCA_018713965.1	98.9
3300005512_29	GCA_027729865.1	s__S36-B12 sp027729865	96.81	95	conclusive	GCA_027729865.1	96.47
2162886008_15	GCF_002502735.1	s__Methanoregula sp002502735	90.54	95	below_threshold
3300027885_14	-	-	-	-	-
3300007654_21	GCF_000160075.2	s__Abiotrophia defectiva	95.69	95	conclusive	GCF_000160075.2	95.68
3300005382_1	-	-	-	-	-
3300024920_5	GCF_000384155.1	s__Methylophilus sp000384155	96.54	95	conclusive	GCF_000384155.1	96.51
3300029822_21	GCA_002408465.1	s__UBA4975 sp002408465	97.98	95	conclusive	GCA_002408465.1	98.03
3300013151_1	GCA_003955985.1	s__Corynebacterium jeikeium_D	98.19	95	conclusive	GCA_003955985.1	98.02
3300006259_13	GCF_002763915.1	s__Fusobacterium periodonticum_D	98.15	95	inconclusive	GCF_002763915.1	98.06
3300007194_16	GCA_013333255.2	s__JABCPE02 sp013333255	96.03	95	conclusive	GCA_013333255.2	96.05
3300007298_5	GCF_000233955.1	s__Paraprevotella clara	97.72	95	conclusive	GCF_000233955.1	97.77
3300026094_11	GCA_913056225.1	s__CAJXVY01 sp913056225	86.56	95	below_threshold
3300027790_38	GCA_014983025.1	s__Erythrobacter sp014983025	84.14	95	below_threshold
3300014593_1	GCF_024621935.1	s__Stenotrophomonas muris	98.64	95	conclusive	GCF_024621935.1	98.64
3300025665_58	GCA_018658955.1	s__JABIKK01 sp018658955	99.87	95	conclusive	GCA_018658955.1	99.86
3300019376_50	GCA_015066245.1	s__Ruminococcus_E sp015066245	99.76	95	conclusive	GCA_015066245.1	99.68
3300023108_29	GCA_015693905.1	s__M30B80 sp015693905	97.35	95	conclusive	GCA_015693905.1	97.28
3300027509_43	-	-	-	-	-
3300029904_17	GCA_900539425.1	s__Eubacterium_R sp900539425	97.93	95	conclusive	GCA_900539425.1	97.93
3300008282_18	GCF_000235885.1	s__Prevotella stercorea	96.74	95	conclusive	GCF_000235885.1	96.74
3300026290_99	GCA_012513575.1	s__UBA5232 sp012513575	99.97	95	conclusive	GCA_012513575.1	99.96
3300029572_27	GCF_000012845.1	s__Parabacteroides distasonis	98.75	95	conclusive	GCF_000012845.1	98.7
3300029034_6	GCF_025567015.1	s__Acetatifactor acetigignens	98.58	95	conclusive	GCF_025567015.1	98.62
3300011776_4	GCA_900540275.1	s__Scatavimonas sp900540275	99.96	95	conclusive	GCA_900540275.1	99.96
3300014039_12	GCA_002449395.1	s__CAG-488 sp002449395	99.99	95	conclusive	GCA_002449395.1	99.99
3300011717_3	GCF_000219605.1	s__Stutzerimonas stutzeri	98.01	95	conclusive	GCF_000219605.1	97.56
3300029887_20	GCA_900547295.1	s__UMGS973 sp900547295	98.33	95	conclusive	GCA_900547295.1	98.29
3300025473_4	GCA_003139855.1	s__Bog-38 sp003139855	97.54	95	inconclusive	GCA_003139855.1	97.22
3300027878_41	-	-	-	-	-
3300029002_7	GCA_018714685.1	s__Scatocola faecipullorum	99.21	95	conclusive	GCA_018714685.1	99.17
3300024921_2	-	-	-	-	-
3300008132_19	GCA_900540205.1	s__UBA7173 sp900540205	95.97	95	conclusive	GCA_900540205.1	95.78
3300013368_1	GCF_003268815.1	s__Flavobacterium lacus	97.77	95	conclusive	GCF_003268815.1	97.72
3300008154_6	GCF_000220255.1	s__Prevotella pallens	98.3	95	conclusive	GCF_000220255.1	98.25
3300029014_4	GCF_000020225.1	s__Akkermansia muciniphila	97.25	95	conclusive	GCF_000020225.1	97.06
3300023049_10	GCA_021734135.1	s__JAIPJO01 sp021734135	83.25	95	below_threshold
3300011671_2	GCA_002479485.1	s__UBA1535 sp002479485	99.76	95	conclusive	GCA_002479485.1	99.77
3300029622_34	GCA_000435055.1	s__PeH17 sp000435055	98.22	95	conclusive	GCA_000435055.1	98
3300024259_32	GCA_018648645.1	s__JABGQS01 sp018648645	99.93	95	conclusive	GCA_018648645.1	99.9
3300007222_44	GCF_009680455.1	s__Lachnospira eligens_A	98.73	95.58	inconclusive	GCF_009680455.1	98.65
3300029606_8	GCA_004000625.1	s__Gemmiger qucibialis	98.47	95	conclusive	GCA_004000625.1	98.33
3300008515_39	GCA_015257755.1	s__Nanogingivalis sp015257755	95.64	95	inconclusive	GCA_015257755.1	95.6
3300027511_6	GCA_014523495.1	s__TA-21 sp014523495	97.01	95	conclusive	GCA_014523495.1	96.87
3300025242_8	GCF_904063055.1	s__Pseudomonas_E paracarnis	99.08	95	inconclusive	GCF_904063055.1	99.08
3300009704_7	GCA_029974925.1	s__JARKQH01 sp029974925	98.92	95	conclusive	GCA_029974925.1	98.87
3300020578_44	GCA_016871195.1	s__VFZN01 sp016871195	99.95	95	conclusive	GCA_016871195.1	99.95
3300025377_9	-	-	-	-	-
3300015168_1	GCA_003487805.1	s__UBA11740 sp003487805	93.42	95	below_threshold
3300005690_6	GCA_002293685.1	s__UBA920 sp002293685	99.94	95	conclusive	GCA_002293685.1	99.94
3300011977_10	GCA_900318215.1	s__Selenomonas_C sp900318215	98.07	95	conclusive	GCA_900318215.1	97.93
3300011867_1	GCA_002500765.1	s__Neorhizobium sp002500765	99.99	95	conclusive	GCA_002500765.1	100
3300025272_13	GCF_001598455.1	s__Sphingomonas pruni	92.01	95	below_threshold
3300013197_2	GCF_003241315.1	s__Lawsonella clevelandensis_A	99.87	95	conclusive	GCF_003241315.1	99.87
3300008101_29	GCA_900539265.1	s__CAG-313 sp900539265	99.48	95	conclusive	GCA_900539265.1	99.37
3300029377_24	GCF_000468015.1	s__Ruminococcus_C callidus	99.47	95	conclusive	GCF_000468015.1	99.46
3300029779_10	GCF_958453765.1	s__Phascolarctobacterium_A succinatutens_B	95.64	95	conclusive	GCF_958453765.1	95.42
3300023194_5	-	-	-	-	-
3300022916_39	-	-	-	-	-
3300025809_35	GCA_943789145.1	s__HTCC2207 sp002334915	99.24	95	conclusive	GCA_943789145.1	99.18
3300017395_13	GCA_000494185.1	s__AWOC01 sp000494185	99.57	95	conclusive	GCA_000494185.1	99.51
3300024948_1	GCA_903905455.1	s__Archangium_A sp903905455	84.79	95	below_threshold
3300025657_31	GCA_029780115.1	s__Defluviitoga sp029780115	99.77	95	conclusive	GCA_029780115.1	99.4
3300029488_28	GCF_002834235.1	s__Ruminococcus_E bromii_B	98.04	95.23	conclusive	GCF_002834235.1	97.82
3300008709_7	GCF_000308055.1	s__Pauljensenia sp000308055	95.8	95	inconclusive	GCF_000308055.1	95.67
3300029197_18	GCF_900113455.1	s__Ligilactobacillus ruminis	97.07	95	conclusive	GCF_900113455.1	97.04
3300020200_83	GCA_016866635.1	s__VGLT01 sp016866635	100	95	conclusive	GCA_016866635.1	100
3300007361_35	GCF_000160055.1	s__Dialister invisus	97.33	95	conclusive	GCF_000160055.1	97.35
3300029885_14	GCF_000020225.1	s__Akkermansia muciniphila	98.9	95	conclusive	GCF_000020225.1	98.8
3300025483_4	GCA_001642945.1	s__LGRT01 sp001642945	99.39	95	conclusive	GCA_001642945.1	99.38
3300025221_6	GCA_002746355.1	s__UBA9611 sp002746355	99.43	95	conclusive	GCA_002746355.1	99.42
3300025847_5	-	-	-	-	-
3300029686_5	GCF_003697165.2	s__Escherichia coli	96.92	95	inconclusive	GCF_003697165.2	96.76
3300025361_7	GCF_000022205.1	s__Halorubrum lacusprofundi	99.93	95	conclusive	GCF_000022205.1	99.93
3300029880_9	GCF_000012845.1	s__Parabacteroides distasonis	97.72	95	conclusive	GCF_000012845.1	97.65
3300007316_3	GCF_000287675.1	s__Lachnoanaerobaculum sp000287675	97.34	95	conclusive	GCF_000287675.1	97.21
3300012940_46	GCF_900107795.1	s__Chitinophaga terrae	99.3	95	conclusive	GCF_900107795.1	99.28
3300012018_14	GCA_002389785.1	s__UBA4408 sp002389785	99.02	95	conclusive	GCA_002389785.1	98.91
3300017400_21	GCA_018396635.1	s__DTEX01 sp018396635	99.82	95	conclusive	GCA_018396635.1	99.83
3300028483_6	-	-	-	-	-
3300029790_21	GCF_003477605.1	s__Eubacterium_F sp003491505	97.96	95	conclusive	GCF_003477605.1	98.04
3300029020_5	GCF_025145285.1	s__Alistipes onderdonkii	97.65	95	conclusive	GCF_025145285.1	97.62
3300023201_10	-	-	-	-	-
3300027819_130	-	-	-	-	-
3300004097_52	GCA_002336245.1	s__UBA4419 sp002336245	99.96	95	conclusive	GCA_002336245.1	99.96
3300020173_18	-	-	-	-	-
3300011675_2	GCA_006385655.1	s__Enterobacter hormaechei_C	97.98	95	inconclusive	GCA_006385655.1	97.81
3300006048_17	-	-	-	-	-
3300000576_10	GCF_023638035.1	s__Natronocalculus amylovorans	98.84	95	conclusive	GCF_023638035.1	98.65
3300029543_15	GCF_003269275.1	s__Phascolarctobacterium faecium	99.03	95	conclusive	GCF_003269275.1	99.02
3300029554_21	GCA_001917175.1	s__51-20 sp001917175	99.06	95	conclusive	GCA_001917175.1	98.99
3300013132_86	GCA_945883885.1	s__CAMCYM01 sp945883885	88.14	95	below_threshold
3300014807_7	GCA_018711955.1	s__Limiplasma merdipullorum	97.44	95	conclusive	GCA_018711955.1	97.35
3300025867_85	GCA_002327845.1	s__UBA2211 sp002327845	87.2	95	below_threshold
3300000976_20	-	-	-	-	-
3300029379_33	GCA_003480165.1	s__Absicoccus sp000434355	99.25	95	conclusive	GCA_003480165.1	99.21
3300008522_9	GCA_000613925.1	s__Prevotella histicola	97.72	95	conclusive	GCA_000613925.1	97.54
3300014650_3	GCA_002454415.1	s__Sphingobacterium sp002454415	98.24	95	conclusive	GCA_002454415.1	98
3300017418_11	-	-	-	-	-
3300011980_14	GCF_005221305.1	s__Neisseria subflava	96.4	95.06	conclusive	GCF_005221305.1	96.26
3300025609_23	GCA_029549985.1	s__JAKORJ01 sp029549985	99.7	95	conclusive	GCA_029549985.1	99.7
3300023238_8	GCF_018402175.1	s__Yoonia sp018402175	98.43	95	conclusive	GCF_018402175.1	98.43
3300027384_2	GCA_020028195.1	s__NS-7 sp020028195	98.94	95	conclusive	GCA_020028195.1	98.79
3300008272_9	GCF_003697165.2	s__Escherichia coli	99.67	95	inconclusive	GCF_003697165.2	99.63
3300025656_18	GCA_018661505.1	s__GCA-002708315 sp018661505	99.82	95	conclusive	GCA_018661505.1	99.77
3300020436_3	GCF_900114765.1	s__Halopseudomonas pachastrellae	95.72	95	conclusive	GCF_900114765.1	95.64
3300025109_3	GCF_015356855.1	s__Alloalcanivorax venustensis	98.08	95	inconclusive	GCF_015356855.1	97.92
3300027283_7	GCA_000961635.1	s__Hoeflea sp000961635	99.98	95	conclusive	GCA_000961635.1	99.96
3300014791_6	GCF_001275135.1	s__Prevotella rara	98.01	95	conclusive	GCF_001275135.1	97.95
3300026199_13	GCA_002329075.1	s__S20-B6 sp002329075	98.41	95	conclusive	GCA_002329075.1	98.38
3300021255_67	GCA_946538445.1	s__Anaerobutyricum sp946538445	99.87	95	conclusive	GCA_946538445.1	99.84
3300008635_11	GCF_017798005.1	s__Aggregatibacter sp000466335	95.32	95	conclusive	GCF_017798005.1	95.34
3300014573_7	GCA_902363125.1	s__Collinsella sp902363125	95.48	95	inconclusive	GCA_902363125.1	95.23
3300026265_6	GCA_002683785.1	s__UBA1014 sp002683785	99.19	95	conclusive	GCA_002683785.1	99.23
3300027370_3	-	-	-	-	-
3300025133_3	GCF_001650915.1	s__Marinobacter sp001650915	97.37	95	conclusive	GCF_001650915.1	97.11
3300025942_16	-	-	-	-	-
3300028569_47	-	-	-	-	-
3300006676_3	GCF_006742205.1	s__Staphylococcus epidermidis	99.63	95	conclusive	GCF_006742205.1	99.61
3300011632_2	GCF_900094805.1	s__Glutamicibacter sp900094805	94.14	95	below_threshold
3300013678_1	GCF_000219605.1	s__Stutzerimonas stutzeri	97.95	95	conclusive	GCF_000219605.1	97.78
3300013502_19	GCA_003524705.1	s__Villigracilis sp003524705	99.81	95	conclusive	GCA_003524705.1	99.78
3300020468_15	GCA_002168225.1	s__TMED2 sp002168225	99.99	95	conclusive	GCA_002168225.1	100
3300012126_3	-	-	-	-	-
3300009095_122	-	-	-	-	-
3300007297_39	GCF_013393365.1	s__Veillonella nakazawae	96.94	95	inconclusive	GCF_013393365.1	96.81
3300029391_11	GCF_000296465.1	s__Barnesiella intestinihominis	98.34	95	conclusive	GCF_000296465.1	98.22
3300006212_1	GCF_000160875.1	s__Lactobacillus iners	98.5	95	conclusive	GCF_000160875.1	98.61
3300017418_15	-	-	-	-	-
3300012005_18	GCF_002413745.1	s__Flavobacterium sp002413745	99.95	95	conclusive	GCF_002413745.1	99.95
3300013101_29	GCA_003650125.1	s__SMWT01 sp003650125	100	95	conclusive	GCA_003650125.1	100
3300017473_7	GCA_021849505.1	s__Sulfuricystis sp021849505	87.43	95	below_threshold
3300005977_4	GCA_028277025.1	s__JAPYVG01 sp028277025	97.99	95	conclusive	GCA_028277025.1	97.84
3300011482_3	GCF_000368085.1	s__Acinetobacter nosocomialis	98.09	95	conclusive	GCF_000368085.1	97.94
3300018412_17	-	-	-	-	-
3300027780_21	GCA_905182095.1	s__UBA4421 sp905182095	99.78	95	conclusive	GCA_905182095.1	99.71
3300028641_7	GCA_002070955.1	s__UBA8898 sp002070955	99.99	95	conclusive	GCA_002070955.1	99.99
3300006912_7	-	-	-	-	-
3300027515_3	GCA_029907285.1	s__JAAYVR01 sp029907285	87.64	95	below_threshold
3300023208_20	-	-	-	-	-
3300002054_7	-	-	-	-	-
3300006256_19	GCF_014931375.1	s__Haemophilus_D sp927911595	95.87	95	inconclusive	GCF_014931375.1	95.87
3300029521_11	GCF_000585335.1	s__Cloacibacillus evryensis	99.33	95	conclusive	GCF_000585335.1	99.33
3300018424_59	GCA_030835985.1	s__JADHLI01 sp030835985	91.4	95	below_threshold
3300029117_20	GCA_025757685.1	s__CAG-217 sp000436335	97.48	95	conclusive	GCA_025757685.1	97.45
3300029104_16	GCA_905215815.1	s__Collinsella sp905215815	95.29	95	conclusive	GCA_905215815.1	95.27
3300007052_2	GCF_001580045.1	s__Cephaloticoccus capnophilus	83.69	95	below_threshold
3300024506_3	-	-	-	-	-
3300027834_50	GCA_021775355.1	s__Amylibacter sp021775355	88.84	95	below_threshold
3300025767_38	-	-	-	-	-
3300027327_29	GCA_002238445.1	s__Bin5 sp002238445	99.94	95	inconclusive	GCA_002238445.1	99.94
3300029199_5	GCF_000299875.1	s__Celeribacter baekdonensis_A	98.12	95	conclusive	GCF_000299875.1	98.12
3300007080_2	-	-	-	-	-
3300027150_18	GCA_000510845.1	s__Fonsibacter sp000510845	98.55	95	conclusive	GCA_000510845.1	98.22
3300024277_5	GCF_000091545.1	s__Thermus thermophilus	99.85	95.81	inconclusive	GCF_000091545.1	99.87
3300029840_13	GCF_000020225.1	s__Akkermansia muciniphila	97.61	95	conclusive	GCF_000020225.1	97.55
3300020200_48	GCA_016873275.1	s__VGXO01 sp016873275	99.88	95	conclusive	GCA_016873275.1	99.86
3300029363_16	GCF_003024715.1	s__Otoolea fessa	97.83	95	conclusive	GCF_003024715.1	97.84
3300027965_51	GCA_902812485.1	s__CADDZS01 sp902812485	98	95	conclusive	GCA_902812485.1	97.96
3300010282_15	GCA_902785455.1	s__Treponema_D sp902785455	88.58	95	below_threshold
3300024431_46	GCA_022565935.1	s__Nitrosopumilus sp022565935	91.46	95	below_threshold
3300027863_50	-	-	-	-	-
3300014206_103	GCA_002495325.1	s__Methanomethylophilus sp002495325	98.96	95	conclusive	GCA_002495325.1	98.91
3300024968_27	GCF_000515275.1	s__Methylophilus sp000515275	90.34	95	below_threshold
3300029558_11	GCF_000012845.1	s__Parabacteroides distasonis	99.11	95	conclusive	GCF_000012845.1	99.11
3300011562_1	GCF_002208095.1	s__Enterobacter cloacae_M	98.22	96.54	inconclusive	GCF_002208095.1	98.23
3300021091_60	GCA_016868775.1	s__JJ008 sp016868775	99.95	95	conclusive	GCA_016868775.1	99.92
3300029614_26	GCA_900548615.1	s__Vescimonas sp900548615	98.41	95	conclusive	GCA_900548615.1	98.17
3300022912_36	GCA_943846715.1	s__TMED14 sp002378565	98.65	95	conclusive	GCA_943846715.1	98.59
3300022929_28	GCA_021773405.1	s__Porticoccus sp021773405	95.91	95	conclusive	GCA_021773405.1	95.59
3300024953_2	GCF_003850345.1	s__Pseudomonas_E piscium	96.48	95	conclusive	GCF_003850345.1	96.47
3300029357_23	GCA_003096535.1	s__Agathobaculum butyriciproducens	95.97	95	conclusive	GCA_003096535.1	95.85
3300027850_25	-	-	-	-	-
3300026286_16	GCA_017302035.1	s__Pseudoxanthomonas sp017302035	99.3	95	conclusive	GCA_017302035.1	99.26
3300029459_4	GCA_015074785.1	s__Prevotella sp015074785	97.6	96.07	inconclusive	GCA_015074785.1	97.35
3300029855_8	GCA_019113095.1	s__Prevotella intestinigallinarum	98.19	95	conclusive	GCA_019113095.1	98.11
3300025701_18	GCA_024639785.1	s__TMED14 sp024639785	98.88	95	conclusive	GCA_024639785.1	98.88
3300014958_10	GCF_018408575.1	s__Vescimonas coprocola	97.83	95	conclusive	GCF_018408575.1	97.95
3300007297_4	GCF_016651435.1	s__Catonella massiliensis	96.28	95	conclusive	GCF_016651435.1	96.28
3300027976_21	-	-	-	-	-
3300027820_35	-	-	-	-	-
3300011836_6	GCF_000422085.1	s__Serratia_J liquefaciens	98.81	95	inconclusive	GCF_000422085.1	98.75
3300014152_16	-	-	-	-	-
3300028567_58	GCA_002494495.1	s__Methanobacterium_A sp002494495	99.82	95	conclusive	GCA_002494495.1	99.82
3300011958_1	GCF_900457465.1	s__Sphingobacterium multivorum	97.63	95	inconclusive	GCF_900457465.1	97.45
3300029381_47	GCF_000016525.1	s__Methanobrevibacter_A smithii	98.66	95	conclusive	GCF_000016525.1	98.66
3300018048_30	GCA_009924775.1	s__CAJXSO01 sp009924775	99.21	95	conclusive	GCA_009924775.1	99.17
3300008589_16	GCF_001838165.1	s__Pauljensenia sp001838165	97.67	95	conclusive	GCF_001838165.1	97.44
3300017697_8	GCA_905478775.1	s__MB11C04 sp002477515	98.31	95	conclusive	GCA_905478775.1	97.97
3300029054_17	GCF_003477605.1	s__Eubacterium_F sp003491505	97.58	95	conclusive	GCF_003477605.1	97.53
3300025678_15	GCA_018056705.1	s__JAGPFE01 sp018056705	98.5	95	conclusive	GCA_018056705.1	98.5
3300028026_3	GCA_000168735.1	s__Endoriftia persephone	99.03	95	conclusive	GCA_000168735.1	98.97
3300020728_6	GCA_947455025.1	s__CAIUPE01 sp947455025	96.29	95	conclusive	GCA_947455025.1	96.45
3300013138_182	-	-	-	-	-
3300029360_16	GCF_009755265.1	s__Adlercreutzia rubneri	95.92	95	inconclusive	GCF_009755265.1	95.24
3300014936_12	GCF_014306175.1	s__Veillonella hominis	96.6	95.81	inconclusive	GCF_018366045.1	96.45
3300027806_21	GCF_030323025.1	s__Pseudanabaena mucicola	99.4	95	conclusive	GCF_030323025.1	99.37
3300023257_4	GCA_030596185.1	s__M50B103 sp030596185	88.7	95	below_threshold
3300025421_1	-	-	-	-	-
3300006566_22	GCF_014647755.1	s__Porphyromonas pasteri	96.59	95	conclusive	GCF_014647755.1	96.55
3300028032_32	-	-	-	-	-
3300029467_15	GCF_000417505.1	s__Megasphaera sp000417505	98.8	95	conclusive	GCF_000417505.1	98.74
3300027839_71	-	-	-	-	-
3300017958_39	-	-	-	-	-
3300027905_49	-	-	-	-	-
3300008479_19	GCF_000020605.1	s__Agathobacter rectalis	97.69	95	inconclusive	GCF_000020605.1	97.41
3300020220_106	GCA_016870615.1	s__VGAZ01 sp016870615	99.86	95	conclusive	GCA_016870615.1	99.79
3300025608_109	GCA_016780775.1	s__JADHLI01 sp016780775	97.95	95	conclusive	GCA_016780775.1	97.94
3300022744_9	GCF_029866485.1	s__Flavobacterium keumense	89.24	95	below_threshold
3300010428_5	-	-	-	-	-
3300019458_21	GCA_020027805.1	s__2-12-FULL-53-21 sp020027805	88.87	95	below_threshold
3300029584_22	GCA_001916715.1	s__F23-B02 sp001916715	99.48	95	conclusive	GCA_001916715.1	99.54
3300027223_3	GCA_001438605.1	s__HTCC2207 sp001438605	98.98	95	conclusive	GCA_001438605.1	98.99
3300029610_9	GCF_003697165.2	s__Escherichia coli	97.5	95	inconclusive	GCF_003697165.2	97.5
3300025750_23	GCA_017882855.1	s__JADGOR01 sp017882855	86.19	95	below_threshold
3300006045_100	GCA_009783085.1	s__WRHU01 sp009783085	100	95	conclusive	GCA_009783085.1	100
3300008746_15	GCF_018366045.1	s__Veillonella parvula_A	96.11	95.76	inconclusive	GCF_018366045.1	96.24
3300029047_13	GCF_030296915.1	s__Anaerostipes hadrus	98.44	95	conclusive	GCF_030296915.1	98.43
3300027904_32	GCA_031260295.1	s__Azonexus sp031260295	87.93	95	below_threshold
3300007500_9	GCF_011612265.2	s__Corynebacterium matruchotii	97.77	95	conclusive	GCF_011612265.2	97.71
3300024264_14	GCF_000308295.2	s__Afipia birgiae	99.84	95	conclusive	GCF_000308295.2	99.83
3300021139_13	GCA_903909215.1	s__CAIVUX01 sp903909215	95.48	95	conclusive	GCA_903909215.1	95.36
3300025128_6	GCA_017640785.1	s__Balneola sp017640785	98.15	95	conclusive	GCA_017640785.1	98.08
3300029297_8	GCA_009775125.1	s__CAG-873 sp001689665	98.48	95	conclusive	GCA_009775125.1	98.49
3300026206_41	GCA_913041175.1	s__UBA2163 sp913041175	99.73	95	conclusive	GCA_913041175.1	99.77
3300009773_25	GCA_012719195.1	s__Ch71 sp012719195	99.81	95	conclusive	GCA_012719195.1	99.78
3300025503_25	-	-	-	-	-
3300010266_14	GCF_014385025.1	s__Fimivivens hominis	99.07	95	conclusive	GCF_014385025.1	99.08
3300028969_3	GCF_003697165.2	s__Escherichia coli	96.87	95	inconclusive	GCF_003697165.2	96.72
3300027509_29	-	-	-	-	-
3300010157_8	GCA_903864315.1	s__Limnohabitans sp903864315	93.89	95	below_threshold
3300012956_25	GCA_963169055.1	s__JAKLKB01 sp963169055	99	95	conclusive	GCA_963169055.1	98.95
3300022839_8	GCA_017857245.1	s__Pontimonas sp017857245	87.26	95	below_threshold
3300008138_5	GCF_000220255.1	s__Prevotella pallens	98.39	95	conclusive	GCF_000220255.1	98.17
3300025380_4	-	-	-	-	-
3300014203_58	GCA_012728275.1	s__Saccharofermentans sp012728275	99.88	95	conclusive	GCA_012728275.1	99.85
3300008404_1	GCA_947646015.1	s__Bacteroides sp947646015	98.54	95	inconclusive	GCF_000011065.1	98.22
3300025648_2	GCA_013349665.1	s__Telmatospirillum sp013349665	99.98	95	conclusive	GCA_013349665.1	99.98
3300007991_22	GCA_004000625.1	s__Gemmiger qucibialis	98.68	95	conclusive	GCA_004000625.1	98.63
3300012798_4	GCF_025961315.1	s__Sphingobacterium kitahiroshimense	97.06	95	conclusive	GCF_025961315.1	96.61
3300022920_26	GCA_943846715.1	s__TMED14 sp002378565	98.69	95	conclusive	GCA_943846715.1	98.64
3300024980_1	GCA_004297725.1	s__SCUS01 sp004297725	98.26	95	inconclusive	GCA_004297725.1	98.19
3300008717_8	GCF_014054985.1	s__Kingella_B oralis	97.45	95	conclusive	GCF_014054985.1	97.19
3300027905_73	-	-	-	-	-
3300029470_11	GCF_000154465.1	s__Alistipes putredinis	99.12	95	conclusive	GCF_000154465.1	99.12
3300029584_8	GCF_000012845.1	s__Parabacteroides distasonis	97.85	95	conclusive	GCF_000012845.1	97.53
3300011225_3	GCF_000219605.1	s__Stutzerimonas stutzeri	98.05	95	conclusive	GCF_000219605.1	97.98
3300012131_6	-	-	-	-	-
3300027848_63	-	-	-	-	-
3300025161_28	-	-	-	-	-
3300025596_5	GCA_018673925.1	s__JABMPR01 sp018673925	99.97	95	conclusive	GCA_018673925.1	99.97
3300027283_26	GCA_000961595.1	s__Desulfocucumis sp000961595	99.98	95	conclusive	GCA_000961595.1	99.98
3300029483_30	GCA_000434995.1	s__Eubacterium_R sp000434995	98.6	95	conclusive	GCA_000434995.1	98.64
3300011118_116	GCA_011176655.1	s__UBA5760 sp011176655	99.01	95	conclusive	GCA_011176655.1	98.88
3300012043_7	GCA_030856585.1	s__JACDDX01 sp030856585	97.99	95	conclusive	GCA_030856585.1	97.85
3300025460_11	GCA_002503985.1	s__UBA184 sp002503985	99.99	95	conclusive	GCA_002503985.1	100
3300028576_30	GCA_012840965.1	s__DUVQ01 sp012840965	99.28	95	conclusive	GCA_012840965.1	99.28
3300025419_10	GCA_002311135.1	s__UBA1162 sp002311135	99.1	95	conclusive	GCA_002311135.1	98.99
3300029858_37	GCF_900291955.1	s__Pseudoruminococcus massiliensis	98.6	95	conclusive	GCF_900291955.1	98.5
3300029483_26	GCA_001917175.1	s__51-20 sp001917175	98.99	95	conclusive	GCA_001917175.1	99.01
3300017518_71	-	-	-	-	-
3300003113_3	GCA_002382325.1	s__Marinarcus sp002382325	99.99	95	conclusive	GCA_002382325.1	99.99
3300007142_5	-	-	-	-	-
3300014592_1	GCF_000219605.1	s__Stutzerimonas stutzeri	98.03	95	conclusive	GCF_000219605.1	97.87
3300006056_44	GCA_016718315.1	s__Obscuribacter sp016718315	97.87	95	conclusive	GCA_016718315.1	97.82
3300020262_15	GCA_002328415.1	s__UBA2137 sp002328415	99.96	95	conclusive	GCA_002328415.1	99.96
3300005326_12	GCF_002075345.1	s__Citrobacter braakii	98.94	95	conclusive	GCF_002075345.1	98.94
3300014958_7	GCF_000020605.1	s__Agathobacter rectalis	97.98	95	conclusive	GCF_000020605.1	98.12
3300009083_26	-	-	-	-	-
3300029400_7	GCF_009495355.1	s__Prevotella sp900313215	97.56	95	conclusive	GCF_009495355.1	97.41
3300014686_2	-	-	-	-	-
3300025470_7	GCA_903909215.1	s__CAIVUX01 sp903909215	97.47	95	conclusive	GCA_903909215.1	97.32
3300026459_7	GCF_000091545.1	s__Thermus thermophilus	99.98	95.81	inconclusive	GCF_000091545.1	99.94
3300029432_7	GCF_000012845.1	s__Parabacteroides distasonis	98.9	95	conclusive	GCF_000012845.1	98.75
3300027690_34	-	-	-	-	-
3300021319_32	GCA_900316245.1	s__Cryptobacteroides sp900316245	97.79	95	conclusive	GCA_900316245.1	97.81
3300027790_9	-	-	-	-	-
3300025698_32	-	-	-	-	-
3300011486_1	GCA_013824165.1	s__JACDQM01 sp013824165	98.64	95	conclusive	GCA_013824165.1	98.68
3300012805_9	GCA_002363385.1	s__Stenotrophomonas maltophilia_AN	98.86	95	inconclusive	GCA_002363385.1	98.86
3300010157_41	GCA_903830745.1	s__RAAP-2 sp903830745	96.37	95	conclusive	GCA_903830745.1	95.73
3300007793_6	GCF_000190535.1	s__Odoribacter splanchnicus	99.43	95	conclusive	GCF_000190535.1	99.46
3300006051_30	-	-	-	-	-
3300012521_22	-	-	-	-	-
3300007141_5	-	-	-	-	-
3300026202_4	GCA_030749415.1	s__GCA-2729515 sp002729515	99.96	95	conclusive	GCA_030749415.1	99.96
3300022660_175	GCA_015060105.1	s__UBA940 sp015060105	99.98	95	conclusive	GCA_015060105.1	99.98
3300028571_55	GCA_002293155.1	s__UBA954 sp002293155	98.47	95	conclusive	GCA_002293155.1	98.43
3300027592_20	GCA_937925645.1	s__JAAYUB01 sp937925645	99.57	95	conclusive	GCA_937925645.1	99.51
3300017444_91	-	-	-	-	-
3300008541_13	GCF_905372525.1	s__Porphyromonas sp905372525	96.5	95	conclusive	GCF_905372525.1	96.54
3300025534_3	GCF_000024385.1	s__Thermomonospora curvata	99.68	95	conclusive	GCF_000024385.1	99.67
3300011912_6	GCF_002918705.1	s__Pseudescherichia sp002918705	98.72	95	conclusive	GCF_002918705.1	98.42
3300021517_12	GCA_003524705.1	s__Villigracilis sp003524705	87.16	95	below_threshold
3300013307_62	-	-	-	-	-
3300008412_22	GCA_030253535.1	s__Saccharimonas sp905371715	96.91	95	conclusive	GCA_030253535.1	97.03
3300002098_3	GCF_003114835.2	s__Leptospira_A kobayashii	84.49	95	below_threshold
3300021471_17	GCA_002254385.1	s__EX4484-6 sp002254385	99.23	95	conclusive	GCA_002254385.1	99.24
3300008360_9	GCF_000012845.1	s__Parabacteroides distasonis	97.68	95	conclusive	GCF_000012845.1	97.55
3300029217_9	GCA_900112995.1	s__Lachnospira pectinoschiza_A	99.02	95	conclusive	GCA_900112995.1	99.02
3300014886_25	GCA_003650925.1	s__B12-G16 sp003650925	99.83	95	conclusive	GCA_003650925.1	99.83
3300017426_22	-	-	-	-	-
3300027835_132	-	-	-	-	-
3300029056_11	GCF_025151215.1	s__Parabacteroides merdae	99.97	95	conclusive	GCF_025151215.1	99.97
3300006462_9	GCA_916049935.1	s__Granulicatella sp916049935	96.42	95.44	inconclusive	GCA_916049935.1	95.87
3300023232_4	GCA_003162055.1	s__Fen-549 sp003162055	99.89	95	conclusive	GCA_003162055.1	99.89
3300020394_15	GCA_002686885.1	s__UBA7971 sp002686885	98.98	95	inconclusive	GCA_002686885.1	98.98
3300017788_97	GCA_016868895.1	s__SXYR01 sp016868895	98.87	95	conclusive	GCA_016868895.1	98.9
3300024257_18	GCA_012959995.1	s__MedAcidi-G2B sp012959995	96.26	95	conclusive	GCA_012959995.1	95.99
3300028993_6	GCA_010604095.1	s__Streptococcus sp000187445	97.54	95	inconclusive	GCA_010604095.1	97.42
3300027777_57	GCA_009705675.1	s__Nanopelagicus sp009705675	95.95	95	conclusive	GCA_009705675.1	95.79
3300029389_16	GCA_900545605.1	s__Collinsella sp900545605	99.96	95	conclusive	GCA_900545605.1	99.96
3300026660_3	GCF_000016785.1	s__Thermotoga petrophila	97.5	95	inconclusive	GCF_000016785.1	97.38
3300007194_13	GCA_001189495.1	s__Eubacterium_B sulci	97.21	95	conclusive	GCA_001189495.1	96.89
3300024294_10	GCA_945903445.1	s__Achromobacter_A sp016462365	91.14	95	below_threshold
3300005545_10	-	-	-	-	-
3300027577_12	GCA_014523495.1	s__TA-21 sp014523495	98.23	95	conclusive	GCA_014523495.1	98.17
3300018878_180	GCA_017408855.1	s__UBA3818 sp017408855	97.97	95	conclusive	GCA_017408855.1	97.95
3300025546_64	GCA_024707015.1	s__Culexarchaeum yellowstonense	98.02	95	conclusive	GCA_024707015.1	97.78
3300027604_6	-	-	-	-	-
3300007500_43	GCF_900660445.2	s__Metamycoplasma salivarium	98.97	95	conclusive	GCF_900660445.2	98.97
3300025876_52	GCA_002390705.1	s__UBA4592 sp002390705	99.91	95	conclusive	GCA_002390705.1	99.9
3300029432_22	GCF_958453765.1	s__Phascolarctobacterium_A succinatutens_B	95.88	95	inconclusive	GCF_958453765.1	95.88
3300012820_7	-	-	-	-	-
3300017398_45	GCA_025920425.1	s__Haiyanarchaeum thermophilum	99.98	95	conclusive	GCA_025920425.1	99.98
3300021091_55	GCA_016868305.1	s__UBA2463 sp016868305	99.81	95	conclusive	GCA_016868305.1	99.81
3300029615_18	GCF_900167555.1	s__Gemmiger formicilis	97.51	95	conclusive	GCF_900167555.1	97.84
3300025933_18	GCA_003818285.1	s__RPRB01 sp003818285	85.29	95	below_threshold
3300026290_21	GCA_002305955.1	s__Mesotoga sp002305955	99.48	95	conclusive	GCA_002305955.1	99.57
3300010268_12	GCA_012521395.1	s__JAAYML01 sp012521395	99.86	95	conclusive	GCA_012521395.1	99.86
3300025584_12	GCA_018673475.1	s__UBA3125 sp018673475	99.99	95	conclusive	GCA_018673475.1	99.99
3300027653_15	-	-	-	-	-
3300029360_14	GCF_020687385.1	s__Hominilimicola fabiformis	97.81	95	conclusive	GCF_020687385.1	97.51
3300027719_60	-	-	-	-	-
3300027847_62	-	-	-	-	-
3300011921_10	GCA_937860175.1	s__Planktophila sp937860175	87.59	95	below_threshold
3300006525_23	GCA_934162325.1	s__CAG-302 sp934162325	96.51	95	inconclusive	GCA_934162325.1	96.39
3300025587_8	GCA_029776255.1	s__Accumulibacter sp029776255	99.87	95	conclusive	GCA_029776255.1	99.87
3300017991_99	-	-	-	-	-
3300012844_4	GCF_025564065.1	s__Silvania hatchlandensis	99.18	95	conclusive	GCF_025564065.1	99.18
3300029442_15	GCA_903856085.1	s__Aquincolibacterium lacustre	99.71	95	conclusive	GCA_903856085.1	99.68
3300025105_30	GCA_023511915.1	s__GBS-DC sp023511915	96.06	95	conclusive	GCA_023511915.1	95.93
3300029034_13	GCF_025567095.1	s__Anthropogastromicrobium aceti	97.61	95	inconclusive	GCF_025567095.1	97.25
3300027800_41	GCF_000183725.1	s__Sulfuricurvum kujiense	90.83	95	below_threshold
3300012531_9	-	-	-	-	-
3300000255_12	GCA_018654845.1	s__MGIIb-O2 sp002499785	99.97	95	conclusive	GCA_018654845.1	99.97
3300029376_7	GCF_000233955.1	s__Paraprevotella clara	97.57	95	conclusive	GCF_000233955.1	97.57
3300013093_32	GCA_903910745.1	s__Limnohabitans sp903910745	91.57	95	below_threshold
3300027342_9	GCF_000091545.1	s__Thermus thermophilus	97.22	95.81	inconclusive	GCF_000091545.1	96.93
3300026188_11	GCA_030754035.1	s__UBA12578 sp030754035	98.7	95	inconclusive	GCA_002729195.1	98.05
3300007358_4	GCA_000613925.1	s__Prevotella histicola	97.93	95	conclusive	GCA_000613925.1	97.96
3300025665_14	GCA_018673475.1	s__UBA3125 sp018673475	99.99	95	conclusive	GCA_018673475.1	99.99
3300010265_23	GCA_018056825.1	s__UBA3950 sp018056825	98.9	95	conclusive	GCA_018056825.1	98.79
3300013422_2	GCF_027570155.1	s__Corynebacterium marquesiae	96.43	95	conclusive	GCF_027570155.1	96.43
3300012794_3	GCF_001412215.1	s__Pedobacter sp001412215	84.24	95	below_threshold
3300006568_16	GCF_025567495.1	s__Hominimerdicola aceti	97.86	95	inconclusive	GCF_025567495.1	97.68
3300025659_37	GCA_018662405.1	s__JADHTT01 sp018662405	99.88	95	conclusive	GCA_018662405.1	99.87
3300027704_17	GCA_913063225.1	s__JABJGI01 sp913063225	99.98	95	conclusive	GCA_913063225.1	99.98
3300029116_18	GCA_022009815.1	s__Limisoma sp000437795	98.01	95	conclusive	GCA_022009815.1	98.02
3300014206_41	GCF_937936435.1	s__Sulfuricurvum sp937936435	98.11	95	conclusive	GCF_937936435.1	98.05
3300007314_10	GCF_000701685.1	s__Gemella sanguinis	96.47	95	conclusive	GCF_000701685.1	96.31
3300027896_81	-	-	-	-	-
3300029611_7	GCF_000012845.1	s__Parabacteroides distasonis	98.08	95	conclusive	GCF_000012845.1	98.03
3300008153_18	GCF_021300775.1	s__Parvimonas sp015257355	98.94	95	conclusive	GCF_021300775.1	98.9
3300008326_17	GCF_000154465.1	s__Alistipes putredinis	98.55	95	conclusive	GCF_000154465.1	98.51
3300027515_15	-	-	-	-	-
3300026875_5	GCF_028890305.1	s__Methanosphaera sp900322125	99.64	95	conclusive	GCF_028890305.1	99.62
3300025798_1	-	-	-	-	-
3300028048_99	GCA_900316395.1	s__RUG191 sp900316395	97	95	conclusive	GCA_900316395.1	96.99
3300011539_2	GCF_000219605.1	s__Stutzerimonas stutzeri	97.8	95	conclusive	GCF_000219605.1	97.67
3300012521_40	GCA_029776595.1	s__JAKOSX01 sp029776595	99.83	95	conclusive	GCA_029776595.1	99.84
3300026217_4	-	-	-	-	-
3300029221_3	GCF_000009705.1	s__Trichormus sp000009705	99.98	95	conclusive	GCF_000009705.1	99.98
3300028624_13	GCA_002070185.1	s__MWCT01 sp002070185	99.95	95	conclusive	GCA_002070185.1	99.95
3300026101_5	GCF_000172635.2	s__Alteromonas macleodii	97.86	95	conclusive	GCF_000172635.2	97.79
3300028962_3	GCF_003697165.2	s__Escherichia coli	96.97	95	inconclusive	GCF_003697165.2	97.01
3300029700_22	GCA_902493385.1	s__V9D3004 sp902493385	100	95	conclusive	GCA_902493385.1	99.98
3300029520_10	GCA_004000625.1	s__Gemmiger qucibialis	98.76	95	conclusive	GCA_004000625.1	98.53
3300020195_27	-	-	-	-	-
3300029357_27	GCA_000432435.1	s__Fimenecus sp000432435	98.5	95	conclusive	GCA_000432435.1	98.5
3300009770_44	GCA_029267995.1	s__JAAYZM01 sp029267995	99.01	95	conclusive	GCA_029267995.1	98.96
3300027276_28	-	-	-	-	-
2035918003_2	GCF_002934685.1	s__Pseudomonas_E bohemica	99.42	95	conclusive	GCF_002934685.1	99.35
3300029020_8	GCF_025567285.1	s__Coprococcus aceti	98.91	95	conclusive	GCF_025567285.1	98.86
3300014206_84	GCA_028702975.1	s__UBA4055 sp028702975	98.94	95	conclusive	GCA_028702975.1	98.95
3300025528_10	GCF_014201415.1	s__Chelatococcus_A composti	99.48	95	conclusive	GCF_014201415.1	99.45
3300025393_9	-	-	-	-	-
3300029618_26	GCF_000190535.1	s__Odoribacter splanchnicus	99.46	95	conclusive	GCF_000190535.1	99.46
3300023194_7	GCA_012270005.1	s__Flavobacterium sp012270005	95.98	95	conclusive	GCA_012270005.1	95.95
3300017467_11	-	-	-	-	-
3300027225_2	GCA_002378665.1	s__Yoonia sp002378665	99.82	95	conclusive	GCA_002378665.1	99.82
3300025949_30	-	-	-	-	-
3300029762_8	GCF_000020225.1	s__Akkermansia muciniphila	97.8	95	conclusive	GCF_000020225.1	97.75
3300026534_27	GCA_026985035.1	s__Methylohalobius sp026985035	100	95	conclusive	GCA_026985035.1	100
3300028156_15	-	-	-	-	-
3300011404_2	GCF_011752995.1	s__Paraburkholderia sp011752995	99.16	95	conclusive	GCF_011752995.1	99.16
3300002481_33	GCA_002011035.2	s__Hecatella orcuttiae	100	95	conclusive	GCA_002011035.2	100
3300025105_38	-	-	-	-	-
3300028400_21	GCA_027030435.1	s__WFVA01 sp027030435	100	95	conclusive	GCA_027030435.1	100
3300010396_66	GCA_027307165.1	s__Fen-1247 sp027307165	87.06	95	below_threshold
3300029120_15	GCA_902363125.1	s__Collinsella sp902363125	95.75	95	inconclusive	GCA_902363125.1	95.74
3300012564_1	GCF_003030305.1	s__Cutibacterium acnes	99.76	95	conclusive	GCF_003030305.1	99.76
3300027847_48	-	-	-	-	-
3300006289_25	GCF_000175615.1	s__Rothia mucilaginosa	96.5	95	inconclusive	GCF_000175615.1	96.34
3300029613_38	GCA_000435975.1	s__Vescimonas sp000435975	98.54	95	conclusive	GCA_000435975.1	98.53
3300025899_10	-	-	-	-	-
3300010267_6	GCA_012728095.1	s__DTU059 sp012728095	88.77	95	below_threshold
3300007335_21	-	-	-	-	-
3300029467_6	GCF_003697165.2	s__Escherichia coli	96.9	95	inconclusive	GCF_003697165.2	96.69
3300027592_11	GCF_001293685.1	s__Desulfatitalea tepidiphila	93.38	95	below_threshold
3300027819_25	GCF_000384075.1	s__Methylovulum miyakonense	98.04	95	conclusive	GCF_000384075.1	97.91
3300011787_2	GCF_007858255.1	s__Pseudomonas_E rhodesiae	97.73	95	conclusive	GCF_007858255.1	97.56
3300029250_19	GCA_000434055.1	s__CAG-488 sp000434055	98.11	95	conclusive	GCA_000434055.1	98.06
3300020358_15	GCA_937920185.1	s__TMED48 sp937920185	99.76	95	inconclusive	GCA_937920185.1	99.7
3300029724_19	GCF_003269275.1	s__Phascolarctobacterium faecium	99.01	95	conclusive	GCF_003269275.1	99.01
3300029840_30	GCA_004557245.1	s__SFEL01 sp004557245	96.41	95	conclusive	GCA_004557245.1	96.16
3300013126_74	GCA_028710525.1	s__Gallionella sp028710525	82.9	95	below_threshold
3300028557_40	-	-	-	-	-
3300010278_31	GCA_900546445.1	s__Cryptobacteroides sp900546445	96.02	95	conclusive	GCA_900546445.1	96.02
3300027640_27	-	-	-	-	-
3300014786_23	GCF_000011105.1	s__Pyrococcus horikoshii	99.93	95	conclusive	GCF_000011105.1	99.94
3300012806_7	GCF_004217095.1	s__Advenella incenata	91.91	95	below_threshold
3300017444_57	-	-	-	-	-
3300027532_29	GCA_002239085.1	s__MPNP01 sp002239085	99.66	95	conclusive	GCA_002239085.1	99.59
3300010049_167	-	-	-	-	-
3300011695_4	GCF_900636575.1	s__Streptococcus canis	98.49	95	conclusive	GCF_900636575.1	98.23
3300010282_23	GCA_017940445.1	s__Pyramidobacter sp017940445	97.15	95	conclusive	GCA_017940445.1	97.15
3300029719_27	GCF_002834235.1	s__Ruminococcus_E bromii_B	97.79	95.23	inconclusive	GCF_002834235.1	97.72
3300012940_61	GCF_003148905.1	s__Fulvimonas soli	99.8	95	conclusive	GCF_003148905.1	99.79
3300027856_14	-	-	-	-	-
3300027822_46	GCF_904846345.1	s__Psychrobacter maritimus	96.36	95	conclusive	GCF_904846345.1	95.89
3300006247_47	GCA_007845485.1	s__SDRW01 sp007845485	97.13	95	conclusive	GCA_007845485.1	97.16
3300029381_36	GCA_900542935.1	s__Scatosoma sp900542935	98.06	95	conclusive	GCA_900542935.1	97.94
3300012919_15	GCA_913052265.1	s__UBA4421 sp002348825	99.31	95	conclusive	GCA_913052265.1	99.25
3300006854_57	GCF_001318295.1	s__Xiphinematobacter sp001318295	83.14	95	below_threshold
3300029790_32	GCA_000432435.1	s__Fimenecus sp000432435	98.6	95	conclusive	GCA_000432435.1	98.6
3300029855_10	GCA_003525075.1	s__CAG-269 sp003525075	98.6	95.3	inconclusive	GCA_003525075.1	98.6
3300000866_21	GCA_023261815.1	s__Wolframiiraptor sinensis	96.98	95	conclusive	GCA_023261815.1	96.98
3300027976_36	GCA_003670865.1	s__BAIKAL-G1-2R sp003670865	90.76	95	below_threshold
3300026885_3	GCA_000375685.1	s__AAA261-N23 sp000375685	99.01	95	conclusive	GCA_000375685.1	99
3300026311_25	GCA_012513795.1	s__SR-FBR-E99 sp012513795	99.96	95	conclusive	GCA_012513795.1	99.96
3300012928_37	-	-	-	-	-
3300025452_12	GCA_018658305.1	s__Thiopontia sp018658305	99.9	95	conclusive	GCA_018658305.1	99.91
3300014963_48	GCA_018712705.1	s__Aphodousia faecalis	97.32	95	conclusive	GCA_018712705.1	96.76
3300029765_15	GCF_001182045.1	s__Mesosutterella massiliensis	99.91	95	conclusive	GCF_001182045.1	99.91
3300005326_31	-	-	-	-	-
3300005062_12	GCF_003429665.1	s__Sphaerochaeta halotolerans	99.3	95	conclusive	GCF_003429665.1	98.78
3300021326_34	GCA_015068465.1	s__Hominicoprocola sp015068465	100	95	conclusive	GCA_015068465.1	99.98
3300027762_20	-	-	-	-	-
3300013004_73	-	-	-	-	-
3300005086_19	-	-	-	-	-
3300006056_147	GCA_016722635.1	s__JAEUKQ01 sp016722635	93.79	95	below_threshold
3300029696_16	GCA_900538575.1	s__Porcipelethomonas sp900538575	99.27	95	conclusive	GCA_900538575.1	99.18
3300027028_10	GCF_008180865.1	s__Rossellomorea aquimaris_D	97.51	95	conclusive	GCF_008180865.1	97.26
3300025935_23	-	-	-	-	-
3300020432_24	GCA_902563095.1	s__MGIIa-K1 sp902563095	97.93	95	conclusive	GCA_902563095.1	97.99
3300027706_51	GCA_021323705.1	s__Nitrosotalea sp021323705	100	95	conclusive	GCA_021323705.1	100
3300029565_14	GCA_025150425.1	s__Ruminiclostridium_E siraeum	97.45	95	conclusive	GCA_025150425.1	97.45
3300011474_1	GCF_006494375.1	s__Pantoea anthophila	98.62	95	conclusive	GCF_006494375.1	98.58
3300012178_35	-	-	-	-	-
3300026251_16	GCA_018334555.1	s__M55B175 sp018334555	99.78	95	conclusive	GCA_018334555.1	99.78
3300029618_12	GCF_000296465.1	s__Barnesiella intestinihominis	98.42	95	conclusive	GCF_000296465.1	98.41
3300029409_16	GCF_900106785.1	s__Alloprevotella timonensis	97.22	95	conclusive	GCF_900106785.1	97.08
3300012950_18	GCF_002294185.1	s__Paracoccus sp002294185	99.53	95	conclusive	GCF_002294185.1	99.51
3300008346_16	GCF_025150565.1	s__Granulicatella adiacens	96.63	95	conclusive	GCF_025150565.1	96.39
3300022741_9	-	-	-	-	-
3300025225_5	GCF_027789125.1	s__Paenibacillus_E aestuarii	88.78	95	below_threshold
3300029765_14	GCA_004000625.1	s__Gemmiger qucibialis	98.69	95	conclusive	GCA_004000625.1	98.74
3300025237_1	GCF_021560015.1	s__Shewanella vesiculosa	98.65	95	conclusive	GCF_021560015.1	98.45
3300011449_1	GCF_000829055.1	s__Lacticaseibacillus casei	99.87	95	conclusive	GCF_000829055.1	99.86
3300027788_49	GCA_017857245.1	s__Pontimonas sp017857245	98.95	95	conclusive	GCA_017857245.1	98.86
3300021486_6	GCA_011042305.1	s__UBA2174 sp011042305	99.76	95	conclusive	GCA_011042305.1	99.77
3300014018_2	GCF_000219605.1	s__Stutzerimonas stutzeri	97.86	95	conclusive	GCF_000219605.1	97.69
3300029444_25	GCF_900113455.1	s__Ligilactobacillus ruminis	97.14	95	conclusive	GCF_900113455.1	97.28
3300021306_30	GCA_900316245.1	s__Cryptobacteroides sp900316245	97.78	95	conclusive	GCA_900316245.1	97.79
3300027822_78	GCA_002352465.1	s__UBA2773 sp002352465	99.97	95	conclusive	GCA_002352465.1	99.97
3300025199_3	GCF_017168235.1	s__Rhodococcus sp001942265	98.24	95	conclusive	GCF_017168235.1	98.2
3300029610_19	GCA_000431015.1	s__Cryptobacteroides sp000431015	98.33	95	conclusive	GCA_000431015.1	98.36
3300006259_14	GCA_018141845.1	s__F0428 sp003043955	98.6	95	conclusive	GCA_018141845.1	98.58
3300027820_28	-	-	-	-	-
3300025684_24	GCF_900107355.1	s__Lentibacter algarum	95.59	95	conclusive	GCF_900107355.1	95.59
3300026953_3	GCF_019972295.1	s__Oryzomonas sp019972295	85.93	95	below_threshold
3300026511_8	GCA_002335865.1	s__UBA1994 sp002335865	97.55	95	conclusive	GCA_002335865.1	97.47
3300013327_2	GCF_003086795.1	s__Stenotrophomonas sp023423675	95.74	95	conclusive	GCF_003086795.1	95.62
3300008360_26	GCA_900552255.1	s__QALR01 sp900552255	99.91	95	conclusive	GCA_900552255.1	99.91
3300006321_26	GCF_937990655.1	s__Moryella longum_A	97.06	95	inconclusive	GCF_937990655.1	97.08
3300020361_3	GCA_002328835.1	s__UBA2161 sp002328835	99.95	95	conclusive	GCA_002328835.1	99.95
3300009702_68	-	-	-	-	-
3300029483_19	GCA_003514385.1	s__CAG-177 sp003514385	96.25	95	conclusive	GCA_003514385.1	96.25
3300023228_4	GCA_903944135.1	s__CAJAQL01 sp903944135	90.97	95	below_threshold
3300027144_3	GCA_945901845.1	s__Sediminibacterium ginsengisoli_A	93.41	95	below_threshold
3300013010_11	GCA_002389385.1	s__UBA4479 sp002389385	99.44	95	conclusive	GCA_002389385.1	99.46
3300009703_49	GCA_021772195.1	s__JAJFML01 sp021772195	86.96	95	below_threshold
3300027319_2	-	-	-	-	-
3300029315_10	GCF_003473545.1	s__Enterocloster sp000431375	99.22	95	conclusive	GCF_003473545.1	99.17
3300029453_9	GCF_002834235.1	s__Ruminococcus_E bromii_B	97.89	95.23	conclusive	GCF_002834235.1	97.24
3300000215_17	GCA_028355015.1	s__MGIIb-O2 sp002494975	98.71	95	conclusive	GCA_028355015.1	98.6
3300025372_1	-	-	-	-	-
3300008514_12	GCA_018375265.1	s__Campylobacter_A concisus_AB	96.08	95	inconclusive	GCA_018375265.1	95.89
3300029872_24	GCA_003531585.1	s__CAG-115 sp003531585	98.48	95	conclusive	GCA_003531585.1	98.37
3300029611_16	GCF_025567495.1	s__Hominimerdicola aceti	97.93	95	inconclusive	GCF_025567495.1	97.85
3300029090_8	GCF_000154465.1	s__Alistipes putredinis	99.13	95	conclusive	GCF_000154465.1	99.07
3300012906_2	GCA_030774295.1	s__TA-21 sp030774295	94.97	95	below_threshold
3300022741_11	GCA_001897155.1	s__Edaphocola sp001897155	98.35	95	conclusive	GCA_001897155.1	98.3
3300029746_22	GCF_030296915.1	s__Anaerostipes hadrus	98.52	95	conclusive	GCF_030296915.1	98.18
3300025387_10	-	-	-	-	-
3300025566_2	GCA_002868955.1	s__BM004 sp002868955	99.65	95	conclusive	GCA_002868955.1	99.67
3300020423_10	GCA_002690215.1	s__GCA-2690215 sp002690215	99.84	95	conclusive	GCA_002690215.1	99.77
3300020192_57	-	-	-	-	-
3300029056_18	GCA_900540945.1	s__Collinsella sp900540945	95.17	95	inconclusive
3300020262_32	GCA_002327685.1	s__UBA2135 sp002327685	99.99	95	conclusive	GCA_002327685.1	99.99
3300014736_1	GCF_020149765.1	s__Pantoea alvi	99.15	95	conclusive	GCF_020149765.1	99.11
3300017526_13	GCA_026388445.1	s__JAPLJU01 sp026388445	92.58	95	below_threshold
3300008160_10	GCA_937890925.1	s__JABCPE02 sp937890925	94.84	95	below_threshold
3300012196_4	GCF_014642175.1	s__Pedobacter quisquiliarum	97	95	conclusive	GCF_014642175.1	96.79
3300022933_19	GCA_018647765.1	s__ASP10-02a sp018647765	99.76	95	conclusive	GCA_018647765.1	99.75
3300013703_1	GCF_000368085.1	s__Acinetobacter nosocomialis	97.69	95	conclusive	GCF_000368085.1	97.61
3300027970_75	GCA_943356745.1	s__CSBR16-119 sp943356745	97.44	95	conclusive	GCA_943356745.1	97.44
3300026293_5	GCA_029907285.1	s__JAAYVR01 sp029907285	87.89	95	below_threshold
3300024907_4	GCF_008015755.1	s__Methylophilus sp008015755	91.46	95	below_threshold
3300027688_9	GCA_003671055.1	s__F1-140-MAGs142 sp003671055	96.95	95	conclusive	GCA_003671055.1	96.82
3300000192_15	GCA_018657375.1	s__Nitrosopumilus sp018657375	99.42	95	conclusive	GCA_018657375.1	99.35
3300027806_51	GCA_014190535.1	s__BJGO01 sp014190535	97.45	95	conclusive	GCA_014190535.1	97.32
3300011634_1	GCF_001571285.1	s__Kluyvera cryocrescens	99.13	95	conclusive	GCF_001571285.1	99.18
3300029770_17	GCF_000020605.1	s__Agathobacter rectalis	97.14	95	conclusive	GCF_000020605.1	97
3300012270_3	-	-	-	-	-
3300025254_12	GCF_014642835.1	s__Dyella_B nitratireducens	83.92	95	below_threshold
3300025772_34	GCA_002071335.1	s__Lenti-01 sp002071335	99.11	95	conclusive	GCA_002071335.1	99.07
3300029770_6	GCF_000742135.1	s__Klebsiella pneumoniae	99.16	95	inconclusive	GCF_000742135.1	99.14
3300025586_18	-	-	-	-	-
3300022181_35	GCA_008923315.1	s__Thiobacillus sp001897705	88.59	95	below_threshold
3300020259_11	GCF_000012465.1	s__Prochlorococcus_B marinus_B	98.28	95	inconclusive	GCF_000012465.1	98.28
3300007222_19	GCF_000020605.1	s__Agathobacter rectalis	97.87	95	inconclusive	GCF_000020605.1	97.88
3300001605_32	GCA_002423285.1	s__Micavibrio sp002423285	99.96	95	conclusive	GCA_002423285.1	99.96
3300028603_34	-	-	-	-	-
3300005544_17	-	-	-	-	-
3300029352_9	GCF_000012845.1	s__Parabacteroides distasonis	97.65	95	conclusive	GCF_000012845.1	97.54
3300000355_2	GCA_001314865.1	s__Phormidesmis priestleyi_B	99.99	95	conclusive	GCA_001314865.1	99.99
3300013005_79	GCA_937883945.1	s__MAG-120802 sp937883945	95.6	95	inconclusive	GCA_937883945.1	95.25
3300026262_18	GCA_913043155.1	s__CAJWLY01 sp913043155	99.06	95	conclusive	GCA_913043155.1	99.1
3300014579_1	GCF_900447535.1	s__Dermacoccus nishinomiyaensis	98.52	95	conclusive	GCF_900447535.1	98.29
3300025672_42	GCA_943846715.1	s__TMED14 sp002378565	98.78	95	conclusive	GCA_943846715.1	98.75
3300012588_1	GCF_008082005.1	s__Enterobacter hormaechei_B	96.35	95	inconclusive	GCF_008082005.1	96.35
3300014954_8	GCF_025567495.1	s__Hominimerdicola aceti	97.68	95	inconclusive	GCF_025567495.1	97.63
3300011670_5	GCF_029023865.1	s__Lactococcus lactis	97.8	95	conclusive	GCF_029023865.1	97.68
3300021091_61	GCA_016873275.1	s__VGXO01 sp016873275	99.91	95	conclusive	GCA_016873275.1	99.89
3300017986_33	GCA_017859335.1	s__JAAZVD01 sp017859335	98.8	95	conclusive	GCA_017859335.1	98.7
3300024300_18	-	-	-	-	-
3300014815_19	GCF_031191185.1	s__Prevotella nigrescens	98.25	95	conclusive	GCF_031191185.1	98.13
3300005279_3	-	-	-	-	-
3300023235_4	-	-	-	-	-
3300025622_11	GCA_012960135.1	s__Methyloprofundus sp012960135	98.3	95	conclusive	GCA_012960135.1	98.26
3300025689_13	GCA_002316295.1	s__UBA1062 sp002316295	98.25	95	conclusive	GCA_002316295.1	98.21
3300010273_39	GCA_023622385.1	s__Caldicoprobacter sp023622385	86.27	95	below_threshold
3300025816_13	GCA_000738435.1	s__Planktomarina temperata	98.97	95	inconclusive	GCA_000738435.1	98.97
3300000385_8	GCA_913063035.1	s__CAJXYS01 sp913063035	99.81	95	conclusive	GCA_913063035.1	99.76
3300012521_13	GCA_012842395.1	s__UBA6256 sp012842395	99.02	95	conclusive	GCA_012842395.1	98.95
3300007354_25	GCA_003598025.1	s__Profunditerraquicola sanfordiae	100	95	conclusive	GCA_003598025.1	100
3300029190_10	GCA_018223375.1	s__Otoolea sp000435655	99.06	95	conclusive	GCA_018223375.1	99.06
3300023292_2	GCA_030765725.1	s__Chlorobium antarcticum	99.99	95	conclusive	GCA_030765725.1	99.99
3300011153_1	GCA_002387205.1	s__Stutzerimonas stutzeri_N	98.43	95	conclusive	GCA_002387205.1	98.27
3300008481_9	GCF_011612265.2	s__Corynebacterium matruchotii	97.78	95	conclusive	GCF_011612265.2	97.79
3300001095_28	GCA_024655865.1	s__JANLFM01 sp024655865	97.43	95	conclusive	GCA_024655865.1	97.18
3300026264_7	GCA_002731775.1	s__UBA9145 sp002731775	98.82	95	conclusive	GCA_002731775.1	98.86
3300003178_22	-	-	-	-	-
3300012279_1	GCF_000248055.1	s__Gordonia sputi	96.49	95	conclusive	GCF_000248055.1	96.28
3300025234_2	GCA_002167715.1	s__TMED27 sp002167715	99.29	95	conclusive	GCA_002167715.1	99.26
3300007978_11	GCF_902460675.1	s__Campylobacter_A concisus_AJ	95.11	95	inconclusive	GCF_902460675.1	95.01
3300021426_41	GCF_003010495.1	s__Megasphaera elsdenii	98.26	95	conclusive	GCF_003010495.1	97.91
3300026516_35	GCA_029558715.1	s__JJ008 sp029558715	94.54	95	below_threshold
3300025677_59	GCA_001587595.1	s__Methanofastidiosum sp001587595	99.5	95	conclusive	GCA_001587595.1	99.54
3300029094_4	GCF_030296915.1	s__Anaerostipes hadrus	97.99	95	conclusive	GCF_030296915.1	97.96
3300007803_8	GCF_937936315.1	s__Capnocytophaga sp937936315	96.83	95	conclusive	GCF_937936315.1	96.62
3300022143_7	GCA_022644775.1	s__Hugonella sp022644775	98.34	95	conclusive	GCA_022644775.1	98.35
3300012148_3	GCF_002482385.1	s__Dysgonomonas sp002482385	98.74	95	conclusive	GCF_002482385.1	98.59
3300008734_4	GCF_000469505.1	s__Leptotrichia_A sp000469505	97	95	conclusive	GCF_000469505.1	96.86
3300026269_22	GCA_030740795.1	s__UBA8592 sp030740795	99.89	95	conclusive	GCA_030740795.1	99.89
3300029394_19	GCA_003447235.1	s__Prevotella sp003447235	98.23	95	conclusive	GCA_003447235.1	98.05
3300012889_54	-	-	-	-	-
3300010265_30	GCF_000423865.1	s__Thermodesulfovibrio thiophilus	98.83	95	conclusive	GCF_000423865.1	98.64
3300027819_126	-	-	-	-	-
3300025770_6	GCA_018674495.1	s__GCA-2687515 sp018674495	99.85	95	conclusive	GCA_018674495.1	99.85
3300011754_1	GCA_901472455.1	s__Leclercia adecarboxylata	98.5	95	conclusive	GCA_901472455.1	98.5
3300029543_16	GCA_905215525.1	s__Collinsella sp905215525	95.15	95.08	inconclusive	GCF_003439125.1	95.14
3300017470_18	-	-	-	-	-
3300029342_32	GCA_004557245.1	s__SFEL01 sp004557245	96.49	95	conclusive	GCA_004557245.1	96.49
3300024040_8	GCA_001897155.1	s__Edaphocola sp001897155	98.35	95	conclusive	GCA_001897155.1	98.3
3300025484_11	GCA_017881465.1	s__UBA4720 sp017881465	99.81	95	conclusive	GCA_017881465.1	99.82
3300029647_8	GCF_014306455.1	s__Catenibacterium faecis	97.45	95	conclusive	GCF_014306455.1	97.46
3300012829_15	GCF_000421705.1	s__Brevundimonas naejangsanensis	97.77	95	conclusive	GCF_000421705.1	97.76
3300014738_2	GCA_002381185.1	s__Sedimentibacter sp002381185	98.52	95	conclusive	GCA_002381185.1	98.31
3300029214_25	GCA_001916005.1	s__CAG-269 sp001916005	97.93	95	conclusive	GCA_001916005.1	97.79
3300008326_15	GCA_900544275.1	s__Succiniclasticum sp900544275	98.33	95	conclusive	GCA_900544275.1	98.33
3300025206_5	GCF_000282655.1	s__Polaromonas sp000282655	89.1	95	below_threshold
3300002168_48	GCA_012838875.1	s__DUOL01 sp012838875	99.7	95	conclusive	GCA_012838875.1	99.71
3300011743_3	GCF_900186865.1	s__Stenotrophomonas maltophilia	98.09	95	conclusive	GCF_900186865.1	97.91
3300025724_83	GCA_022705505.1	s__JAKJEI01 sp022705505	98.31	95	conclusive	GCA_022705505.1	98.13
3300025730_3	GCA_029571025.1	s__MWCO01 sp002070115	99.98	95	conclusive	GCA_029571025.1	99.98
3300025546_73	GCF_002077075.2	s__Thermoproteus sp002077075	98.14	95	conclusive	GCF_002077075.2	98.11
3300020378_7	GCA_012270125.1	s__MED-G52 sp001627375	99.32	95	inconclusive	GCA_012270125.1	99.23
3300007360_17	GCA_000431155.1	s__Paramuribaculum sp000431155	98.99	95	conclusive	GCA_000431155.1	98.94
3300025553_9	GCA_003152015.1	s__Bog-756 sp003152015	98.71	95	conclusive	GCA_003152015.1	98.69
3300013751_11	GCF_003033925.1	s__Tannerella serpentiformis	96.83	95	conclusive	GCF_003033925.1	96.8
3300013014_72	GCA_002430405.1	s__UBA5976 sp002430405	94.11	95	below_threshold
3300000171_17	GCA_018652595.1	s__JABIBU01 sp018652595	99.97	95	conclusive	GCA_018652595.1	99.97
3300010287_46	GCA_029550965.1	s__UBA1049 sp029550965	99.76	95	conclusive	GCA_029550965.1	99.74
3300020083_49	GCA_016868855.1	s__SXYR01 sp016868855	99.97	95	conclusive	GCA_016868855.1	99.97
3300012426_1	GCF_003030305.1	s__Cutibacterium acnes	97.99	95	conclusive	GCF_003030305.1	97.87
3300007968_8	GCA_018382945.1	s__Haemophilus_D parainfluenzae_P	95.91	95	inconclusive	GCA_018382945.1	95.78
3300010261_15	GCA_945870325.1	s__CAMBRQ01 sp945870325	99.52	95	conclusive	GCA_945870325.1	99.55
3300025472_21	GCA_003159795.1	s__Bog-793 sp003159795	83.61	95	below_threshold
3300029559_18	GCA_900540005.1	s__Ruminococcus sp900540005	99.04	95	conclusive	GCA_900540005.1	99.03
3300008491_6	GCF_014287955.1	s__Lachnospira hominis	98.87	95	conclusive	GCF_014287955.1	98.73
3300020253_8	GCA_913045325.1	s__Patiriisocius sp003450155	99.83	95	conclusive	GCA_913045325.1	99.86
3300020196_39	GCA_016870035.1	s__CAIUPE01 sp016870035	99.8	95	conclusive	GCA_016870035.1	99.8
3300029752_14	GCA_018223375.1	s__Otoolea sp000435655	97.14	95	conclusive	GCA_018223375.1	97.14
3300000361_32	-	-	-	-	-
3300005253_14	GCA_011050655.1	s__Sulfitobacter sp011050655	99.9	95	conclusive	GCA_011050655.1	99.9
3300014757_3	GCF_025567015.1	s__Acetatifactor acetigignens	98.52	95	conclusive	GCF_025567015.1	98.44
3300027510_67	GCA_001513385.1	s__DTU064 sp001513385	99.56	95	conclusive	GCA_001513385.1	99.47
3300011634_5	GCA_002383165.1	s__Epilithonimonas sp002383165	95.84	95	conclusive	GCA_002383165.1	95.34
3300020389_19	GCA_913045265.1	s__UBA11889 sp002313255	99.87	95	conclusive	GCA_913045265.1	99.86
3300027317_8	GCF_003574215.1	s__Hydrogenophilus thermoluteolus	98.4	95	conclusive	GCF_003574215.1	98.28
3300005326_47	GCA_002424575.1	s__UBA2284 sp002424575	99	95	conclusive	GCA_002424575.1	99
3300007294_5	GCF_000164695.2	s__Rothia dentocariosa	96.66	95	conclusive	GCF_000164695.2	96.59
3300027653_33	-	-	-	-	-
3300008276_10	GCF_000174755.1	s__Capnocytophaga gingivalis	96.19	95	conclusive	GCF_000174755.1	96.19
3300025812_22	-	-	-	-	-
3300025869_41	GCA_943787735.1	s__UBA3439 sp002378605	99.54	95	conclusive	GCA_943787735.1	99.41
3300008506_38	GCF_001274535.1	s__Leptotrichia_A sp001274535	96.97	95	conclusive	GCF_001274535.1	96.97
3300029696_10	GCF_000020225.1	s__Akkermansia muciniphila	98.97	95	conclusive	GCF_000020225.1	98.97
3300008153_7	GCF_023472875.1	s__Neisseria perflava	98.13	95.71	inconclusive	GCF_023472875.1	98.16
3300008486_9	GCF_030408675.1	s__Corynebacterium durum	98.43	95	conclusive	GCF_030408675.1	98.37
3300020221_72	GCA_016868255.1	s__UBA2463 sp016868255	99.9	95	conclusive	GCA_016868255.1	99.88
3300026119_8	GCA_015664885.1	s__UBA1138 sp003447875	99.38	95	conclusive	GCA_015664885.1	99.31
3300027848_61	-	-	-	-	-
3300020478_41	GCA_002728195.1	s__UBA11996 sp002728195	99.1	95	conclusive	GCA_002728195.1	99.1
3300025706_33	GCA_022711635.1	s__MVRE01 sp022711635	99.47	95	conclusive	GCA_022711635.1	99.44
3300024326_17	GCA_002685435.1	s__UBA10364 sp002685435	97.36	95	conclusive	GCA_002685435.1	97.37
3300029359_25	GCA_022009815.1	s__Limisoma sp000437795	97.87	95	conclusive	GCA_022009815.1	97.77
3300029778_8	GCF_025567285.1	s__Coprococcus aceti	98.75	95	conclusive	GCF_025567285.1	98.81
3300029363_10	GCF_014131695.1	s__Thomasclavelia ramosa	99.68	95	conclusive	GCF_014131695.1	99.68
3300025128_4	GCF_001650915.1	s__Marinobacter sp001650915	97.56	95	conclusive	GCF_001650915.1	97.29
[truncated: 8,393 more rows]

## Sheet: Runtime & memory
10 random genomes from Dataset A.
[truncated: 26 more rows]
